# Supplementary material for: Optogenetics and electron tomography for structure-function analysis of cochlear ribbon synapses
Source: eLife. 2022 Dec 23;11:e79494. doi: 10.7554/eLife.79494 (PMC9908081; doi:10.7554/eLife.79494)
Supplement: Source code 1. [file elife-79494-code1.zip]

Archive with 1 entries (1 files):
- 14-04-2022-RA-eLife-79494/intensityprofilcalculator_v1.m
