# Supplementary material for: Optogenetics and electron tomography for structure-function analysis of cochlear ribbon synapses
Source: eLife. 2022 Dec 23;11:e79494. doi: 10.7554/eLife.79494 (PMC9908081; doi:10.7554/eLife.79494)
Supplement: Source code 3. — Related to Figure 3A. [file elife-79494-code3.zip]

Archive with 34 entries (34 files):
- DAQmxCheckError.m
- HPM.m
- HPM.prj
- HPMCallbackDelay.m
- HPMCallbackExit.m
- HPMCallbackIDNr.m
- HPMCallbackIlumIntensity.m
- HPMCallbackIlumTime.m
- HPMCallbackLaserShutter.m
- HPMCallbackLightSource.m
- HPMCallbackOpenRS232.m
- HPMCallbackSetRS232.m
- HPMCallbackStart.m
- HPMCallbackStimMode.m
- HPMcloseRS232.m
- HPMCreateAIVoltageChan.m
- HPMCreateAOVoltageChan.m
- HPMCreateCOPulseChanTime.m
- HPMCreateCOStartChanTime.m
- HPMdrawSensorPlot.m
- HPMgetRS232.m
- HPMListBoxWrite.m
- HPMLogFile.log
- HPMreadAllVal.m
- HPMreadXLS.m
- HPMsensorWrite.m
- HPMToggleShutter.m
- LoadLib.m
- mHeader.m
- NIconstantsNoError.m
- NIconstantsNoErrorDAQmx.m
- NIDAQmx.h
- NIDAQmx.lib
- RS232ListBoxWrite.m
