# Supplementary material for: Optogenetics and electron tomography for structure-function analysis of cochlear ribbon synapses
Source: eLife. 2022 Dec 23;11:e79494. doi: 10.7554/eLife.79494 (PMC9908081; doi:10.7554/eLife.79494)
Supplement: Source code 3. — Related to Figure 3A. [file elife-79494-code3.zip › HPM.prj]

<?xml version="1.0" encoding="utf-8"?>
<project><!--HPM.prj-->
   <MCCProperties>
      <output>HPM</output>
      <wrapper>
         <type>main</type>
         <component_name>HPM</component_name>
         <default_class>Main function</default_class>
      </wrapper>
      <intermediate_dir>$(PROJECTDIR)/HPM/src</intermediate_dir>
      <output_dir>$(PROJECTDIR)/HPM/distrib</output_dir>
      <link>exe</link>
      <MCR_runtime_options/>
      <generate_code_only>false</generate_code_only>
      <verbose>true</verbose>
      <options_file/>
      <debug>false</debug>
      <toolboxes_on_path shortcut="all"/>
      <warning shortcut="default">
         <warn name="specified_file_mismatch">enable</warn>
         <warn name="repeated_file">enable</warn>
         <warn name="switch_ignored">enable</warn>
         <warn name="missing_lib_sentinel">enable</warn>
         <warn name="demo_license">enable</warn>
      </warning>
   </MCCProperties>
   <file_info>
      <category name="Main function"><!--Do not modify the value of the name attribute, unless it is a class name.-->
         <file>$(PROJECTDIR)/HPM.m</file>
      </category>
      <category name="Other files"><!--Do not modify the value of the name attribute, unless it is a class name.-->
         <file>$(PROJECTDIR)/NIDAQmx.h</file>
         <file>$(PROJECTDIR)/NIDAQmx.lib</file>
         <file>$(PROJECTDIR)/RS232ListBoxWrite.m</file>
         <file>$(PROJECTDIR)/DAQmxCheckError.m</file>
         <file>$(PROJECTDIR)/HPM.m</file>
         <file>$(PROJECTDIR)/HPMCallbackDelay.m</file>
         <file>$(PROJECTDIR)/HPMCallbackExit.m</file>
         <file>$(PROJECTDIR)/HPMCallbackIDNr.m</file>
         <file>$(PROJECTDIR)/HPMCallbackIlumIntensity.m</file>
         <file>$(PROJECTDIR)/HPMCallbackIlumTime.m</file>
         <file>$(PROJECTDIR)/HPMCallbackLaserShutter.m</file>
         <file>$(PROJECTDIR)/HPMcallbackLightSource.m</file>
         <file>$(PROJECTDIR)/HPMCallbackOpenRS232.m</file>
         <file>$(PROJECTDIR)/HPMCallbackSetRS232.m</file>
         <file>$(PROJECTDIR)/HPMCallbackStart.m</file>
         <file>$(PROJECTDIR)/HPMcallbackStimMode.m</file>
         <file>$(PROJECTDIR)/HPMcloseRS232.m</file>
         <file>$(PROJECTDIR)/HPMCreateAIVoltageChan.m</file>
         <file>$(PROJECTDIR)/HPMCreateAOVoltageChan.m</file>
         <file>$(PROJECTDIR)/HPMCreateCOPulseChanTime.m</file>
         <file>$(PROJECTDIR)/HPMCreateCOStartChanTime.m</file>
         <file>$(PROJECTDIR)/HPMdrawSensorPlot.m</file>
         <file>$(PROJECTDIR)/HPMgetRS232.m</file>
         <file>$(PROJECTDIR)/HPMListBoxWrite.m</file>
         <file>$(PROJECTDIR)/HPMreadAllVal.m</file>
         <file>$(PROJECTDIR)/HPMreadXLS.m</file>
         <file>$(PROJECTDIR)/HPMsensorWrite.m</file>
         <file>$(PROJECTDIR)/LoadLib.m</file>
         <file>$(PROJECTDIR)/mHeader.m</file>
         <file>$(PROJECTDIR)/NIconstantsNoError.m</file>
         <file>$(PROJECTDIR)/NIconstantsNoErrorDAQmx.m</file>
         <file>$(PROJECTDIR)/HPMToggleShutter.m</file>
      </category>
      <category name="C/C++ files"><!--Do not modify the value of the name attribute, unless it is a class name.--></category>
   </file_info>
   <packaging>
      <name>HPM_pkg</name>
      <mcr include="false"/>
      <additional_files/>
   </packaging>
   <MATLABPath>
      <Directory>$(MATLABROOT)/toolbox/compiler/deploy</Directory>
      <Directory>$(PROJECTDIR)/</Directory>
      <Directory>C:\Users\user\Documents\MATLAB</Directory>
      <Directory>$(MATLABROOT)/toolbox/matlab/general</Directory>
      <Directory>$(MATLABROOT)/toolbox/matlab/ops</Directory>
      <Directory>$(MATLABROOT)/toolbox/matlab/lang</Directory>
      <Directory>$(MATLABROOT)/toolbox/matlab/elmat</Directory>
      <Directory>$(MATLABROOT)/toolbox/matlab/elfun</Directory>
      <Directory>$(MATLABROOT)/toolbox/matlab/specfun</Directory>
      <Directory>$(MATLABROOT)/toolbox/matlab/matfun</Directory>
      <Directory>$(MATLABROOT)/toolbox/matlab/datafun</Directory>
      <Directory>$(MATLABROOT)/toolbox/matlab/polyfun</Directory>
      <Directory>$(MATLABROOT)/toolbox/matlab/funfun</Directory>
      <Directory>$(MATLABROOT)/toolbox/matlab/sparfun</Directory>
      <Directory>$(MATLABROOT)/toolbox/matlab/scribe</Directory>
      <Directory>$(MATLABROOT)/toolbox/matlab/graph2d</Directory>
      <Directory>$(MATLABROOT)/toolbox/matlab/graph3d</Directory>
      <Directory>$(MATLABROOT)/toolbox/matlab/specgraph</Directory>
      <Directory>$(MATLABROOT)/toolbox/matlab/graphics</Directory>
      <Directory>$(MATLABROOT)/toolbox/matlab/uitools</Directory>
      <Directory>$(MATLABROOT)/toolbox/matlab/strfun</Directory>
      <Directory>$(MATLABROOT)/toolbox/matlab/imagesci</Directory>
      <Directory>$(MATLABROOT)/toolbox/matlab/iofun</Directory>
      <Directory>$(MATLABROOT)/toolbox/matlab/audiovideo</Directory>
      <Directory>$(MATLABROOT)/toolbox/matlab/timefun</Directory>
      <Directory>$(MATLABROOT)/toolbox/matlab/datatypes</Directory>
      <Directory>$(MATLABROOT)/toolbox/matlab/verctrl</Directory>
      <Directory>$(MATLABROOT)/toolbox/matlab/codetools</Directory>
      <Directory>$(MATLABROOT)/toolbox/matlab/helptools</Directory>
      <Directory>$(MATLABROOT)/toolbox/matlab/winfun</Directory>
      <Directory>$(MATLABROOT)/toolbox/matlab/demos</Directory>
      <Directory>$(MATLABROOT)/toolbox/matlab/timeseries</Directory>
      <Directory>$(MATLABROOT)/toolbox/matlab/hds</Directory>
      <Directory>$(MATLABROOT)/toolbox/matlab/guide</Directory>
      <Directory>$(MATLABROOT)/toolbox/matlab/plottools</Directory>
      <Directory>$(MATLABROOT)/toolbox/local</Directory>
      <Directory>$(MATLABROOT)/toolbox/shared/controllib</Directory>
      <Directory>$(MATLABROOT)/toolbox/compiler</Directory>
      <Directory>$(MATLABROOT)/toolbox/images/images</Directory>
      <Directory>$(MATLABROOT)/toolbox/images/imuitools</Directory>
      <Directory>$(MATLABROOT)/toolbox/images/imdemos</Directory>
      <Directory>$(MATLABROOT)/toolbox/images/iptutils</Directory>
      <Directory>$(MATLABROOT)/toolbox/shared/imageslib</Directory>
      <Directory>$(MATLABROOT)/toolbox/images/medformats</Directory>
      <Directory>$(MATLABROOT)/toolbox/shared/spcuilib</Directory>
      <Directory>$(MATLABROOT)/toolbox/shared/dastudio</Directory>
      <Directory>$(MATLABROOT)/toolbox/images/iptformats</Directory>
      <Directory>$(MATLABROOT)/toolbox/signal/signal</Directory>
      <Directory>$(MATLABROOT)/toolbox/signal/sigtools</Directory>
      <Directory>$(MATLABROOT)/toolbox/signal/sptoolgui</Directory>
      <Directory>$(MATLABROOT)/toolbox/signal/sigdemos</Directory>
      <Directory>$(MATLABROOT)/work</Directory>
   </MATLABPath>
</project>
