# Supplementary material for: Optogenetics and electron tomography for structure-function analysis of cochlear ribbon synapses
Source: eLife. 2022 Dec 23;11:e79494. doi: 10.7554/eLife.79494 (PMC9908081; doi:10.7554/eLife.79494)
Supplement: Source code 3. — Related to Figure 3A. [file elife-79494-code3.zip › HPMCallbackDelay.m]

function HPMCallbackDelay
global guiInfo lib DAQmx_ taskh 

ListBoxDelayHPMval=get(guiInfo.uiListBoxDelayHPM,'Value');
if ListBoxDelayHPMval==1
  set(guiInfo.uiDelayHPMval,'Enable','on');
  guiInfo.isDelayHPM=str2num(get(guiInfo.uiDelayHPMval,'String'));
  set(guiInfo.uiDelayHPMval,'String',num2str(guiInfo.isDelayHPM,'%3.1f'));
else  
  set(guiInfo.uiDelayHPMval,'Enable','off');
  switch guiInfo.isStimMode
    case guiInfo.StimModeStimulate
      guiInfo.isDelayHPM=str2num(guiInfo.allDelayStimulate(ListBoxDelayHPMval,:));
    case guiInfo.StimModeRecovery
      guiInfo.isDelayHPM=str2num(guiInfo.allDelayRecovery(ListBoxDelayHPMval,:));
  end;    
end;
