# Supplementary material for: Optogenetics and electron tomography for structure-function analysis of cochlear ribbon synapses
Source: eLife. 2022 Dec 23;11:e79494. doi: 10.7554/eLife.79494 (PMC9908081; doi:10.7554/eLife.79494)
Supplement: Source code 3. — Related to Figure 3A. [file elife-79494-code3.zip › HPMCallbackExit.m]

function HPMCallbackExit
global guiInfo lib DAQmx_ taskh 

% close ChanRS232
for ii=1:guiInfo.NoOfChanRS232 if guiInfo.RS232(ii).isOpen guiInfo.RS232str='&l0'; fprintf(guiInfo.RS232(ii).sCom,guiInfo.RS232str); fclose(guiInfo.RS232(ii).sCom); end; end;

% clear all tasks
tasknames=fieldnames(taskh); numtasks=numel(tasknames);  
for m=1:numtasks [err]=calllib(lib,'DAQmxClearTask',taskh.(tasknames{m})); DAQmxCheckError(lib,err); end; % loop to clear all taskhandles
if libisloaded(lib) unloadlibrary(lib); disp('unload NI library'); end; % checks if library is loaded
close(guiInfo.SensorFig); close(guiInfo.MainFig);
