# Supplementary material for: Optogenetics and electron tomography for structure-function analysis of cochlear ribbon synapses
Source: eLife. 2022 Dec 23;11:e79494. doi: 10.7554/eLife.79494 (PMC9908081; doi:10.7554/eLife.79494)
Supplement: Source code 3. — Related to Figure 3A. [file elife-79494-code3.zip › HPMCallbackIlumIntensity.m]

function HPMCallbackIlumIntensity
global guiInfo lib DAQmx_ taskh 

guiInfo.isLightSource=get(guiInfo.uiListLightSource,'Value');
guiInfo.isLightSourceStr=guiInfo.LightSource(get(guiInfo.uiListLightSource,'Value'),:);
guiInfo.isIlum=[];
switch guiInfo.isLightSource
   case guiInfo.LightSourceLEDblue
       guiInfo.isIlum=guiInfo.allIlumLEDblue(get(guiInfo.uiListBoxIlum,'Value'));       
       guiInfo.isIlumRS232=guiInfo.allIlumLEDblueRS232(get(guiInfo.uiListBoxIlum,'Value'),:);              
   case guiInfo.LightSourceLEDwhite
       guiInfo.isIlum=guiInfo.allIlumLEDwhite(get(guiInfo.uiListBoxIlum,'Value'));
       guiInfo.isIlumRS232=guiInfo.allIlumLEDwhiteRS232(get(guiInfo.uiListBoxIlum,'Value'),:);
   case guiInfo.LightSourceLaser
       guiInfo.isIlum=guiInfo.allIlumLaser(get(guiInfo.uiListBoxIlum,'Value')); 
       guiInfo.isIlumValDA=guiInfo.allIlumLaserValDA(get(guiInfo.uiListBoxIlum,'Value')); 
       [err]=calllib(lib,'DAQmxWriteAnalogF64',taskh.AO_LaserPWR,1,1,guiInfo.timeout,DAQmx_.Val_GroupByChannel,guiInfo.isIlumValDA,guiInfo.sampsPerChanWrittenLaserPWR_ptr,guiInfo.empty_ptr);
   case guiInfo.LightSourcePowerLED
       guiInfo.isIlum=guiInfo.allIlumLaser(get(guiInfo.uiListBoxIlum,'Value')); 
       guiInfo.isIlumValDA=guiInfo.allIlumLaserValDA(get(guiInfo.uiListBoxIlum,'Value')); 
       [err]=calllib(lib,'DAQmxWriteAnalogF64',taskh.AO_PWRLed,1,1,guiInfo.timeout,DAQmx_.Val_GroupByChannel,guiInfo.isIlumValDA,guiInfo.sampsPerChanWrittenLaserPWR_ptr,guiInfo.empty_ptr);  
end

if ismember(guiInfo.isLightSource,guiInfo.memberLightSourceRS232)
  if guiInfo.RS232(guiInfo.isLightSource).isOpen==1
    guiInfo.RS232(guiInfo.isLightSource).str=['&i' guiInfo.isIlumRS232]; 
    fprintf(guiInfo.RS232(guiInfo.isLightSource).sCom,guiInfo.RS232(guiInfo.isLightSource).str); pause(0.1);
    HPMCreateCOPulseChanTime(guiInfo.noPFI7);
  end;  
end;  
