# Supplementary material for: Optogenetics and electron tomography for structure-function analysis of cochlear ribbon synapses
Source: eLife. 2022 Dec 23;11:e79494. doi: 10.7554/eLife.79494 (PMC9908081; doi:10.7554/eLife.79494)
Supplement: Source code 3. — Related to Figure 3A. [file elife-79494-code3.zip › HPMCallbackLaserShutter.m]

function HPMCallbackLaserShutter
global guiInfo lib DAQmx_ taskh 

if guiInfo.isLaserShutter guiInfo.isLaserShutter=0; else guiInfo.isLaserShutter=1; end; HPMToggleShutter;
guiInfo.ListBoxHPMinfo{guiInfo.ListBoxHPMinfoPos}=['LaserShutter ' num2str(guiInfo.isLaserShutter)]; HPMListBoxWrite;

drawnow;
