# Supplementary material for: Optogenetics and electron tomography for structure-function analysis of cochlear ribbon synapses
Source: eLife. 2022 Dec 23;11:e79494. doi: 10.7554/eLife.79494 (PMC9908081; doi:10.7554/eLife.79494)
Supplement: Source code 3. — Related to Figure 3A. [file elife-79494-code3.zip › HPMCallbackLightSource.m]

function HPMCallbackLightSource
global guiInfo lib DAQmx_ taskh 

guiInfo.listInfo=[];
guiInfo.isLightSource=get(guiInfo.uiListLightSource,'Value');

for ii=1:guiInfo.NoOfChanRS232  HPMcloseRS232(ii); guiInfo.RS232(ii).isOpen=0; end;
switch guiInfo.isLightSource
   case guiInfo.LightSourceNone
     guiInfo.listInfo=[];
     set(guiInfo.uiRS232init,'Visible','off'); 
     set(guiInfo.uiListBoxRS232info,'Visible','off');
     set(guiInfo.uiRS232set,'Visible','off'); 
     set(guiInfo.uiRS232setVal,'Visible','off'); 
     set(guiInfo.uiLaserShutter,'Visible','off'); 
    
   case guiInfo.LightSourceLEDblue
     HPMCallbackOpenRS232(guiInfo.isLightSource);
     for ii=1:size(guiInfo.allIlumLEDblue,2) guiInfo.listInfo{ii}=[num2str(guiInfo.allIlumLEDblue(ii)) '  mW']; end
     set(guiInfo.uiRS232init,'Visible','on'); 
     set(guiInfo.uiListBoxRS232info,'Visible','on');
     set(guiInfo.uiRS232set,'Visible','on'); 
     set(guiInfo.uiRS232setVal,'Visible','on'); 
     set(guiInfo.uiLaserShutter,'Visible','off'); 
  
  case guiInfo.LightSourceLEDwhite
     HPMCallbackOpenRS232(guiInfo.isLightSource);    
     for ii=1:size(guiInfo.allIlumLEDwhite,2) guiInfo.listInfo{ii}=[num2str(guiInfo.allIlumLEDwhite(ii)) '  mW']; end
     set(guiInfo.uiRS232init,'Visible','on'); 
     set(guiInfo.uiListBoxRS232info,'Visible','on'); 
     set(guiInfo.uiRS232set,'Visible','on'); 
     set(guiInfo.uiRS232setVal,'Visible','on'); 
     set(guiInfo.uiLaserShutter,'Visible','off');      
     
   case guiInfo.LightSourceLaser
     for ii=1:size(guiInfo.allIlumLaser,2) guiInfo.listInfo{ii}=[num2str(guiInfo.allIlumLaser(ii)) '  mW']; end
     set(guiInfo.uiRS232init,'Visible','off'); 
     set(guiInfo.uiListBoxRS232info,'Visible','off');
     set(guiInfo.uiRS232set,'Visible','off'); 
     set(guiInfo.uiRS232setVal,'Visible','off'); 
     set(guiInfo.uiLaserShutter,'Visible','on'); 
     guiInfo.isLaserShutter=0; HPMToggleShutter;

   case guiInfo.LightSourcePowerLED     
     for ii=1:size(guiInfo.allIlumLaser,2) guiInfo.listInfo{ii}=[num2str(guiInfo.allIlumPowerLED(ii)) '  mW']; end
     set(guiInfo.uiRS232init,'Visible','off'); 
     set(guiInfo.uiListBoxRS232info,'Visible','off');
     set(guiInfo.uiRS232set,'Visible','off'); 
     set(guiInfo.uiRS232setVal,'Visible','off'); 
     set(guiInfo.uiLaserShutter,'Visible','off'); 
     guiInfo.isLaserShutter=0;
end
set(guiInfo.uiListBoxIlum,'String',guiInfo.listInfo,'Value',1);
