# Supplementary material for: Optogenetics and electron tomography for structure-function analysis of cochlear ribbon synapses
Source: eLife. 2022 Dec 23;11:e79494. doi: 10.7554/eLife.79494 (PMC9908081; doi:10.7554/eLife.79494)
Supplement: Source code 3. — Related to Figure 3A. [file elife-79494-code3.zip › HPMCallbackOpenRS232.m]

function HPMCallbackOpenRS232(port)
global guiInfo lib DAQmx_ taskh 

if guiInfo.doUSB
  if guiInfo.RS232(port).isOpen
    guiInfo.ListBoxRS232info{guiInfo.ListBoxRS232infoPos}=['port is open !!']; RS232ListBoxWrite;    
  else  
    guiInfo.ListBoxRS232info{guiInfo.ListBoxRS232infoPos}=['open com ']; RS232ListBoxWrite;    
    guiInfo.RS232(port).sCom=serial(guiInfo.RS232(port).Com,'BaudRate',guiInfo.RS232(port).BaudRate,'DataBits',guiInfo.RS232(port).DataBits, ...
         'ByteOrder',guiInfo.RS232(port).ByteOrder,'Parity',guiInfo.RS232(port).Parity,'StopBits',guiInfo.RS232(port).StopBits, ...
         'Terminator',guiInfo.RS232(port).Terminator,'RequestToSend',guiInfo.RS232(port).RequestToSend,'DataTerminalReady',guiInfo.RS232(port).DataTerminalReady, ...
         'InputBufferSize',guiInfo.RS232(port).InputBufferSize,'OutputBufferSize',guiInfo.RS232(port).OutputBufferSize,'Timeout',guiInfo.RS232(port).Timeout);
    fopen(guiInfo.RS232(port).sCom); guiInfo.RS232(port).isOpen=1; 
  end
  % get mode
  guiInfo.RS232(port).str='&m'; fprintf(guiInfo.RS232(port).sCom,guiInfo.RS232(port).str); pause(0.5);
  if guiInfo.RS232(port).sCom.BytesAvailable>=1 guiInfo.sData=uint8([]); guiInfo.sData=fscanf(guiInfo.RS232(port).sCom); guiInfo.ListBoxRS232info{guiInfo.ListBoxRS232infoPos}=guiInfo.sData; RS232ListBoxWrite; end;
  % set on
  guiInfo.RS232(port).str='&l1'; fprintf(guiInfo.RS232(port).sCom,guiInfo.RS232(port).str); pause(0.5);
  if guiInfo.RS232(port).sCom.BytesAvailable>=1 guiInfo.sData=uint8([]); guiInfo.sData=fscanf(guiInfo.RS232(port).sCom); guiInfo.ListBoxRS232info{guiInfo.ListBoxRS232infoPos}=guiInfo.sData; RS232ListBoxWrite; end;  
  % get status
  guiInfo.RS232(port).str='&c'; fprintf(guiInfo.RS232(port).sCom,guiInfo.RS232(port).str); pause(0.5);
  if guiInfo.RS232(port).sCom.BytesAvailable>=1 guiInfo.sData=uint8([]); guiInfo.sData=fscanf(guiInfo.RS232(port).sCom); guiInfo.ListBoxRS232info{guiInfo.ListBoxRS232infoPos}=guiInfo.sData; RS232ListBoxWrite; end;  
else
  disp('-> no USB');
end;


 
