# Supplementary material for: Optogenetics and electron tomography for structure-function analysis of cochlear ribbon synapses
Source: eLife. 2022 Dec 23;11:e79494. doi: 10.7554/eLife.79494 (PMC9908081; doi:10.7554/eLife.79494)
Supplement: Source code 3. — Related to Figure 3A. [file elife-79494-code3.zip › HPMCallbackSetRS232.m]

function HPMCallbackSetRS232(port)
global guiInfo lib DAQmx_ taskh 

guiInfo.RS232(port).setVal=get(guiInfo.uiRS232setVal,'String'); guiInfo.ListBoxRS232info{guiInfo.ListBoxRS232infoPos}=['set :' guiInfo.RS232(port).setVal]; RS232ListBoxWrite;
fprintf(guiInfo.RS232(port).sCom,guiInfo.RS232(port).setVal); pause(0.2);
if guiInfo.RS232(port).sCom.BytesAvailable>=1
  guiInfo.sData=uint8([]); guiInfo.sData=fscanf(guiInfo.RS232(port).sCom); 
  guiInfo.ListBoxRS232info{guiInfo.ListBoxRS232infoPos}=guiInfo.sData; RS232ListBoxWrite;
end; 
