# Supplementary material for: Optogenetics and electron tomography for structure-function analysis of cochlear ribbon synapses
Source: eLife. 2022 Dec 23;11:e79494. doi: 10.7554/eLife.79494 (PMC9908081; doi:10.7554/eLife.79494)
Supplement: Source code 3. — Related to Figure 3A. [file elife-79494-code3.zip › HPMCallbackStart.m]

function HPMCallbackStart(port)
global guiInfo lib DAQmx_ taskh 

if ~(guiInfo.isLightSource==guiInfo.LightSourceNone)

  set(guiInfo.uiHPMstart,'Enable','off'); HPMCallbackIDNr; drawnow;
  HPMreadAllVal;
  HPMCreateAIVoltageChan;

  switch guiInfo.isStimMode
    case guiInfo.StimModeStimulate
      guiInfo.ListBoxHPMinfo{guiInfo.ListBoxHPMinfoPos}=['Stimulate  HPMstart : ID ' guiInfo.isIDVal ' ' guiInfo.isLightSourceStr ' Ilum : ' num2str(guiInfo.isIlum) ' - PulsTime : '  num2str(guiInfo.isStimTime)  ' - HPM_Delay : '  num2str(guiInfo.isDelayHPM) ]; HPMListBoxWrite;
      HPMCreateCOPulseChanTime;
      HPMCreateCOStartChanTime;
    case guiInfo.StimModeRecovery
      guiInfo.ListBoxHPMinfo{guiInfo.ListBoxHPMinfoPos}=['Recovery HPMstart : ID ' guiInfo.isIDVal ' ' guiInfo.isLightSourceStr ' Ilum : ' num2str(guiInfo.isIlum) ' - PulsTime : '  num2str(guiInfo.isStimTime)  ' - HPM_Delay : '  num2str(guiInfo.isDelayHPM) ]; HPMListBoxWrite;
      HPMCreateCOStartChanTime;      
      HPMCreateCOPulseChanTime;
  end
  
  guiInfo.data=[];guiInfo.sampreadSensor=1; [err,guiInfo.readarraySensor,guiInfo.data,guiInfo.empty]=calllib(lib,'DAQmxReadAnalogF64',taskh.AI_Sensor,DAQmx_.Val_Auto,guiInfo.timeout,DAQmx_.Val_GroupByScanNumber,guiInfo.readarraySensor_ptr,guiInfo.arraylengthSensor,guiInfo.sampreadSensor_ptr,guiInfo.empty_ptr);
  [err,b]=calllib(lib,'DAQmxStartTask',taskh.AI_Sensor);
  
  HPMdrawSensorPlot;
  HPMsensorWrite;
  set(guiInfo.uiHPMstart,'Enable','on');
else
  guiInfo.ListBoxHPMinfo{guiInfo.ListBoxHPMinfoPos}=['ERROR  no device']; HPMListBoxWrite;
end;  
