# Supplementary material for: Optogenetics and electron tomography for structure-function analysis of cochlear ribbon synapses
Source: eLife. 2022 Dec 23;11:e79494. doi: 10.7554/eLife.79494 (PMC9908081; doi:10.7554/eLife.79494)
Supplement: Source code 3. — Related to Figure 3A. [file elife-79494-code3.zip › HPMCallbackStimMode.m]

function HPMCallbackStimMode
global guiInfo lib DAQmx_ taskh 

guiInfo.isStimMode=get(guiInfo.uiListStimMode,'Value'); guiInfo.listInfo=[];
switch guiInfo.isStimMode
  case guiInfo.StimModeStimulate
     for ii=1:size(guiInfo.allDelayStimulate,1) guiInfo.listInfo{ii}=[guiInfo.allDelayStimulate(ii,:)]; end;
     set(guiInfo.uiListBoxDelayHPM,'String',guiInfo.listInfo,'Value',2);
     set(guiInfo.uiDelayHPMInfo,'String','DelayHPM / ms');
  case guiInfo.StimModeRecovery
     for ii=1:size(guiInfo.allDelayRecovery,1) guiInfo.listInfo{ii}=[guiInfo.allDelayRecovery(ii,:)]; end;
     set(guiInfo.uiListBoxDelayHPM,'String',guiInfo.listInfo,'Value',2);
     set(guiInfo.uiDelayHPMInfo,'String','DelayHPM / s');     
end;
HPMCallbackDelay;
