# Supplementary material for: Optogenetics and electron tomography for structure-function analysis of cochlear ribbon synapses
Source: eLife. 2022 Dec 23;11:e79494. doi: 10.7554/eLife.79494 (PMC9908081; doi:10.7554/eLife.79494)
Supplement: Source code 3. — Related to Figure 3A. [file elife-79494-code3.zip › HPMcloseRS232.m]

function HPMcloseRS232(port)
global guiInfo lib DAQmx_ taskh 

if guiInfo.RS232(port).isOpen
  guiInfo.ListBoxRS232info{guiInfo.ListBoxRS232infoPos}=['close port']; RS232ListBoxWrite;    
  guiInfo.RS232(port).str='&l0'; fprintf(guiInfo.RS232(port).sCom,guiInfo.RS232(port).str); pause(0.2);
  if guiInfo.RS232(port).sCom.BytesAvailable>=1 guiInfo.sData=uint8([]); guiInfo.sData=fscanf(guiInfo.RS232(port).sCom); guiInfo.ListBoxRS232info{guiInfo.ListBoxRS232infoPos}=guiInfo.sData; RS232ListBoxWrite; end;
  fclose(guiInfo.RS232(port).sCom);
  guiInfo.RS232(port).isOpen=0;  
end  
  


 
