# Supplementary material for: Optogenetics and electron tomography for structure-function analysis of cochlear ribbon synapses
Source: eLife. 2022 Dec 23;11:e79494. doi: 10.7554/eLife.79494 (PMC9908081; doi:10.7554/eLife.79494)
Supplement: Source code 3. — Related to Figure 3A. [file elife-79494-code3.zip › HPMCreateAIVoltageChan.m]

function HPMCreateAIVoltageChan
global guiInfo lib DAQmx_ taskh 
[err,b]=calllib(lib,'DAQmxStopTask',taskh.AI_Sensor);
switch guiInfo.isStimMode
  case guiInfo.StimModeStimulate
    guiInfo.NumSampleAcq=10000; guiInfo.arraylengthSensor=guiInfo.NumSampleAcq*guiInfo.NrSensor; 
  case guiInfo.StimModeRecovery
    guiInfo.NumSampleAcq=(guiInfo.isDelayHPM+guiInfo.isStimTimeHigh)*10000; guiInfo.arraylengthSensor=guiInfo.NumSampleAcq*guiInfo.NrSensor; 
end
guiInfo.readarraySensor=ones(guiInfo.NrSensor,guiInfo.NumSampleAcq); guiInfo.readarraySensor_ptr=libpointer('doublePtr',guiInfo.readarraySensor);
% disp(['AI_Sensor']); disp([guiInfo.NumSampleAcq]);
[err,b]=calllib(lib,'DAQmxClearTask',taskh.AI_Sensor); [err,b,taskh.AI_Sensor]=calllib(lib,'DAQmxCreateTask',guiInfo.name_task,uint32(guiInfo.EmptyTask));
for iSensor=1:guiInfo.NrSensor
  [err,b,c,d] = calllib(lib,'DAQmxCreateAIVoltageChan',taskh.AI_Sensor,guiInfo.SensorPort(iSensor,:),'', ...
                DAQmx_.Val_RSE, ...   % terminalConfig : DAQmx_.Val_RSE    DAQmx_.Val_NRSE   DAQmx_.Val_Diff    DAQmx_.Val_PseudoDiff 
                guiInfo.ADVmin,guiInfo.ADVmax, ...
                DAQmx_.Val_Volts, ...  % units
                '');                   % customScaleName
end;              
[err,b]=calllib(lib,'DAQmxCfgSampClkTiming',taskh.AI_Sensor,'',guiInfo.sfrec,DAQmx_.Val_Rising,DAQmx_.Val_FiniteSamps,guiInfo.NumSampleAcq); DAQmxCheckError(lib,err);

switch guiInfo.isStimMode
  case guiInfo.StimModeStimulate
    if guiInfo.isDPZ [err,b]=calllib(lib,'DAQmxCfgDigEdgeStartTrig',taskh.AI_Sensor,'/Dev1/PFI13',DAQmx_.Val_Rising); end;
    if guiInfo.isBIN [err,b]=calllib(lib,'DAQmxCfgDigEdgeStartTrig',taskh.AI_Sensor,'/Dev1/PFI7',DAQmx_.Val_Rising); end;
  case guiInfo.StimModeRecovery
    if guiInfo.isDPZ [err,b]=calllib(lib,'DAQmxCfgDigEdgeStartTrig',taskh.AI_Sensor,'/Dev1/PFI12',DAQmx_.Val_Rising); end;
    if guiInfo.isBIN [err,b]=calllib(lib,'DAQmxCfgDigEdgeStartTrig',taskh.AI_Sensor,'/Dev1/PFI6',DAQmx_.Val_Rising); end;
end
DAQmxCheckError(lib,err);
[err,b]=calllib(lib,'DAQmxStartTask',taskh.AI_Sensor);
  
