# Supplementary material for: Optogenetics and electron tomography for structure-function analysis of cochlear ribbon synapses
Source: eLife. 2022 Dec 23;11:e79494. doi: 10.7554/eLife.79494 (PMC9908081; doi:10.7554/eLife.79494)
Supplement: Source code 3. — Related to Figure 3A. [file elife-79494-code3.zip › HPMCreateAOVoltageChan.m]

function HPMCreateAOVoltageChan
global guiInfo lib DAQmx_ taskh 

guiInfo.sampsPerChanWrittenLaserPWR=1; guiInfo.sampsPerChanWrittenLaserPWR_ptr=libpointer('int32Ptr',guiInfo.sampsPerChanWrittenLaserPWR);
[err,b]=calllib(lib,'DAQmxStopTask',taskh.AO_LaserPWR); [err,b]=calllib(lib,'DAQmxClearTask',taskh.AO_LaserPWR);
[err,b,taskh.AO_LaserPWR]=calllib(lib,'DAQmxCreateTask',guiInfo.name_task,uint32(guiInfo.EmptyTask));
[err]=calllib(lib,'DAQmxCreateAOVoltageChan',taskh.AO_LaserPWR,'Dev1/ao0','',guiInfo.DAVmin,guiInfo.DAVmax,DAQmx_.Val_Volts,''); 
[err,b]=calllib(lib,'DAQmxStartTask',taskh.AO_LaserPWR);

[err,b]=calllib(lib,'DAQmxStopTask',taskh.AO_PWRLed); [err,b]=calllib(lib,'DAQmxClearTask',taskh.AO_PWRLed);
[err,b,taskh.AO_PWRLed]=calllib(lib,'DAQmxCreateTask',guiInfo.name_task,uint32(guiInfo.EmptyTask));
[err]=calllib(lib,'DAQmxCreateAOVoltageChan',taskh.AO_PWRLed,'Dev1/ao1','',guiInfo.DAVmin,guiInfo.DAVmax,DAQmx_.Val_Volts,''); 
[err,b]=calllib(lib,'DAQmxStartTask',taskh.AO_PWRLed);
