# Supplementary material for: Optogenetics and electron tomography for structure-function analysis of cochlear ribbon synapses
Source: eLife. 2022 Dec 23;11:e79494. doi: 10.7554/eLife.79494 (PMC9908081; doi:10.7554/eLife.79494)
Supplement: Source code 3. — Related to Figure 3A. [file elife-79494-code3.zip › HPMdrawSensorPlot.m]

function HPMdrawSensorPlot
global guiInfo lib DAQmx_ taskh 
if size(guiInfo.data,2)>0
  x=1:size(guiInfo.data,2); x=x/guiInfo.sfrec; 
  for ii=1:guiInfo.NrSensor 
      if ii==guiInfo.NrSensor 
        data=guiInfo.data(ii,:); 
      else
        data=guiInfo.data(ii,:)-mean(guiInfo.data(ii,:));        
      end    
      set(guiInfo.uiHPMsensor(ii),'XData',x,'YData',data); 
  end;
else  
  for ii=1:guiInfo.NrSensor set(guiInfo.uiHPMsensor(ii),'XData',[],'YData',[]); end
end
%{
f=figure;
plot(x,guiInfo.data(guiInfo.NrSensor,:));
drawnow;
%}
