# Supplementary material for: Optogenetics and electron tomography for structure-function analysis of cochlear ribbon synapses
Source: eLife. 2022 Dec 23;11:e79494. doi: 10.7554/eLife.79494 (PMC9908081; doi:10.7554/eLife.79494)
Supplement: Source code 3. — Related to Figure 3A. [file elife-79494-code3.zip › HPMListBoxWrite.m]

function HPMListBoxWrite
global guiInfo
c=clock;
isTime=[num2str(c(1)) '/' num2str(c(2)) '/' num2str(c(3)) ' ' num2str(c(4)) ':'  num2str(c(5)) ':'  num2str(c(6))];
guiInfo.ListBoxHPMinfo{guiInfo.ListBoxHPMinfoPos}=[guiInfo.ListBoxHPMinfo{guiInfo.ListBoxHPMinfoPos} ' - date ' isTime];
set(guiInfo.uiListBoxHPMinfo,'String',guiInfo.ListBoxHPMinfo,'Value',guiInfo.ListBoxHPMinfoPos);
guiInfo.LogTXT=[]; guiInfo.LogTXT=[guiInfo.ListBoxHPMinfo{guiInfo.ListBoxHPMinfoPos}];

guiInfo.fidHPMLogFile=fopen(guiInfo.HPMLogFile,'a');
fprintf(guiInfo.fidHPMLogFile,guiInfo.LogTXT);
fwrite(guiInfo.fidHPMLogFile,char(13));fwrite(guiInfo.fidHPMLogFile,char(10));
fclose(guiInfo.fidHPMLogFile);
guiInfo.ListBoxHPMinfoPos=guiInfo.ListBoxHPMinfoPos+1;
