# Supplementary material for: Optogenetics and electron tomography for structure-function analysis of cochlear ribbon synapses
Source: eLife. 2022 Dec 23;11:e79494. doi: 10.7554/eLife.79494 (PMC9908081; doi:10.7554/eLife.79494)
Supplement: Source code 3. — Related to Figure 3A. [file elife-79494-code3.zip › HPMLogFile.log]

HPMstart Stimulate: ID  LED blue   Ilum : 80 - PulsTime : 10 - date 2015/6/29 15:52:55.049
HPM sensor save: ID  - date 2015/6/29 15:52:55.096
HPMstart Stimulate: ID  LED blue   Ilum : 80 - PulsTime : 10 - date 2015/6/29 15:52:59.862
HPM sensor save: ID  - date 2015/6/29 15:52:59.894
HPMstart Stimulate: ID  LED blue   Ilum : 80 - PulsTime : 20 - date 2015/6/29 15:53:7.378
HPM sensor save: ID  - date 2015/6/29 15:53:7.41
LaserShutter 1 - date 2015/7/17 9:36:2.381
LaserShutter 0 - date 2015/7/17 9:36:4.21
LaserShutter 1 - date 2015/7/17 9:36:9.772
LaserShutter 0 - date 2015/7/17 9:36:12.881
LaserShutter 1 - date 2015/7/17 9:40:58.881
LaserShutter 0 - date 2015/7/17 9:41:2.71
LaserShutter 1 - date 2015/7/17 9:42:33.647
LaserShutter 1 - date 2015/7/17 9:44:30.35
LaserShutter 0 - date 2015/7/17 9:44:33.444
HPMstart Stimulate: ID  LED blue   Ilum : 0 - PulsTime : 3000 - date 2015/7/17 9:44:45.194
HPM sensor save: ID  - date 2015/7/17 9:44:45.272
LaserShutter 1 - date 2015/7/17 10:20:17.069
LaserShutter 0 - date 2015/7/17 10:20:19.069
LaserShutter 1 - date 2015/7/17 10:20:19.616
LaserShutter 0 - date 2015/7/17 10:20:20.085
LaserShutter 1 - date 2015/7/17 10:20:28.131
LaserShutter 0 - date 2015/7/17 10:20:35.881
LaserShutter 1 - date 2015/7/17 10:20:37.006
LaserShutter 0 - date 2015/7/17 10:20:37.678
LaserShutter 1 - date 2015/7/17 10:20:38.241
LaserShutter 0 - date 2015/7/17 10:20:40.835
LaserShutter 1 - date 2015/7/17 10:20:41.428
LaserShutter 0 - date 2015/7/17 10:20:41.944
LaserShutter 1 - date 2015/7/17 10:20:42.46
LaserShutter 0 - date 2015/7/17 10:20:45.913
LaserShutter 1 - date 2015/7/17 10:21:5.694
LaserShutter 0 - date 2015/7/17 10:21:9.147
LaserShutter 1 - date 2015/7/17 10:21:10.085
LaserShutter 0 - date 2015/7/17 10:21:11.038
LaserShutter 1 - date 2015/7/17 10:21:11.819
LaserShutter 0 - date 2015/7/17 10:21:50.006
LaserShutter 1 - date 2015/7/17 10:21:50.881
LaserShutter 0 - date 2015/7/17 10:21:51.6
LaserShutter 1 - date 2015/7/17 10:21:52.163
LaserShutter 0 - date 2015/7/17 10:21:52.756
LaserShutter 1 - date 2015/7/17 10:21:53.319
LaserShutter 0 - date 2015/7/17 10:21:53.897
LaserShutter 1 - date 2015/7/17 10:21:54.46
LaserShutter 0 - date 2015/7/17 10:22:10.178
LaserShutter 1 - date 2015/7/17 10:22:11.006
LaserShutter 0 - date 2015/7/17 10:22:15.022
LaserShutter 1 - date 2015/7/17 10:22:16.506
LaserShutter 0 - date 2015/7/17 10:22:17.241
LaserShutter 1 - date 2015/7/17 10:22:31.381
LaserShutter 0 - date 2015/7/17 10:22:40.366
LaserShutter 1 - date 2015/7/17 10:22:40.944
LaserShutter 0 - date 2015/7/17 10:22:41.475
LaserShutter 1 - date 2015/7/17 10:22:42.006
LaserShutter 0 - date 2015/7/17 10:22:42.788
LaserShutter 1 - date 2015/7/17 10:22:43.319
LaserShutter 0 - date 2015/7/17 10:53:19.819
LaserShutter 1 - date 2015/7/17 10:54:13.397
LaserShutter 0 - date 2015/7/17 10:54:15.413
LaserShutter 1 - date 2015/7/17 12:10:14.1
LaserShutter 0 - date 2015/7/17 12:10:18.194
LaserShutter 1 - date 2015/7/17 12:10:19.131
LaserShutter 0 - date 2015/7/17 12:10:19.756
HPMstart Stimulate: ID  LED blue   Ilum : 0 - PulsTime : 0.2 - date 2015/7/17 12:11:27.381
HPM sensor save: ID  - date 2015/7/17 12:11:27.413
LaserShutter 1 - date 2015/7/17 12:11:29.381
LaserShutter 0 - date 2015/7/17 12:11:34.553
LaserShutter 1 - date 2015/7/17 12:11:35.96
LaserShutter 0 - date 2015/7/17 12:11:36.756
LaserShutter 1 - date 2015/7/17 12:11:37.303
LaserShutter 0 - date 2015/7/17 12:11:37.897
LaserShutter 1 - date 2015/7/17 12:16:1.022
LaserShutter 0 - date 2015/7/17 12:16:2.913
LaserShutter 1 - date 2015/7/17 12:16:4.85
LaserShutter 0 - date 2015/7/17 12:16:6.116
LaserShutter 1 - date 2015/7/17 12:17:9.194
LaserShutter 0 - date 2015/7/17 12:17:10.444
LaserShutter 1 - date 2015/7/17 12:17:12.397
LaserShutter 1 - date 2015/7/17 12:22:50.756
LaserShutter 0 - date 2015/7/17 12:22:53.006
LaserShutter 1 - date 2015/7/17 12:22:54.022
LaserShutter 0 - date 2015/7/17 12:22:54.835
LaserShutter 1 - date 2015/7/17 12:22:55.569
LaserShutter 0 - date 2015/7/17 12:22:57.022
HPMstart Stimulate: ID  LED blue   Ilum : 0 - PulsTime : 100 - date 2015/7/17 12:23:10.35
HPM sensor save: ID  - date 2015/7/17 12:23:10.397
HPMstart Stimulate: ID  LED blue   Ilum : 0 - PulsTime : 100 - date 2015/7/17 12:23:14.241
HPM sensor save: ID  - date 2015/7/17 12:23:14.272
HPMstart Stimulate: ID  LED blue   Ilum : 0 - PulsTime : 500 - date 2015/7/17 12:23:21.46
HPM sensor save: ID  - date 2015/7/17 12:23:21.491
HPMstart Stimulate: ID  LED blue   Ilum : 0 - PulsTime : 10 - date 2015/7/17 12:23:28.913
HPM sensor save: ID  - date 2015/7/17 12:23:28.944
LaserShutter 1 - date 2015/7/17 12:23:40.022
LaserShutter 0 - date 2015/7/17 12:23:41.506
LaserShutter 1 - date 2015/7/17 12:23:42.288
LaserShutter 0 - date 2015/7/17 12:23:42.881
LaserShutter 0 - date 2015/7/17 12:27:58.116
LaserShutter 1 - date 2015/7/17 12:28:0.147
LaserShutter 0 - date 2015/7/17 12:28:1.881
LaserShutter 1 - date 2015/7/17 12:28:2.741
LaserShutter 0 - date 2015/7/17 12:28:3.96
LaserShutter 1 - date 2015/7/17 12:28:4.663
LaserShutter 0 - date 2015/7/17 12:28:5.381
LaserShutter 1 - date 2015/7/17 12:28:6.225
LaserShutter 0 - date 2015/7/17 12:28:7.241
LaserShutter 1 - date 2015/7/17 12:28:7.85
LaserShutter 0 - date 2015/7/17 12:28:10.397
LaserShutter 1 - date 2015/7/17 12:28:12.194
LaserShutter 0 - date 2015/7/17 12:28:13.522
HPMstart Stimulate: ID  LED blue   Ilum : 0 - PulsTime : 500 - date 2015/7/17 12:28:23.96
HPM sensor save: ID  - date 2015/7/17 12:28:24.006
HPMstart Stimulate: ID  LED blue   Ilum : 0 - PulsTime : 500 - date 2015/7/17 12:28:27.35
HPM sensor save: ID  - date 2015/7/17 12:28:27.381
HPMstart Stimulate: ID  LED blue   Ilum : 0 - PulsTime : 500 - date 2015/7/17 12:28:30.616
HPM sensor save: ID  - date 2015/7/17 12:28:30.647
HPMstart Stimulate: ID  LED blue   Ilum : 0 - PulsTime : 10 - date 2015/7/17 12:28:57.006
HPM sensor save: ID  - date 2015/7/17 12:28:57.038
HPMstart Stimulate: ID  LED blue   Ilum : 0 - PulsTime : 10 - date 2015/7/17 12:29:0.506
HPM sensor save: ID  - date 2015/7/17 12:29:0.538
HPMstart Stimulate: ID  LED blue   Ilum : 0 - PulsTime : 10 - date 2015/7/17 12:29:7.147
HPM sensor save: ID  - date 2015/7/17 12:29:7.178
HPMstart Stimulate: ID  LED blue   Ilum : 0 - PulsTime : 10 - date 2015/7/17 12:29:10.428
HPM sensor save: ID  - date 2015/7/17 12:29:10.46
HPMstart Stimulate: ID  LED blue   Ilum : 0 - PulsTime : 10 - date 2015/7/17 12:29:13.725
HPM sensor save: ID  - date 2015/7/17 12:29:13.756
LaserShutter 1 - date 2015/7/17 12:31:36.335
LaserShutter 0 - date 2015/7/17 12:31:37.413
HPMstart Stimulate: ID  LED blue   Ilum : 0 - PulsTime : 1 - date 2015/7/17 12:31:44.866
HPM sensor save: ID  - date 2015/7/17 12:31:44.913
HPMstart Stimulate: ID  LED blue   Ilum : 0 - PulsTime : 1 - date 2015/7/17 12:31:48.678
HPM sensor save: ID  - date 2015/7/17 12:31:48.71
HPMstart Stimulate: ID    Laser    Ilum : 10 - PulsTime : 1 - date 2015/7/17 12:31:57.741
HPM sensor save: ID  - date 2015/7/17 12:31:57.772
HPMstart Stimulate: ID    Laser    Ilum : 10 - PulsTime : 1 - date 2015/7/17 12:32:3.663
HPM sensor save: ID  - date 2015/7/17 12:32:3.694
HPMstart Stimulate: ID    Laser    Ilum : 10 - PulsTime : 10 - date 2015/7/17 12:32:13.053
HPM sensor save: ID  - date 2015/7/17 12:32:13.085
HPMstart Stimulate: ID    Laser    Ilum : 10 - PulsTime : 5 - date 2015/7/17 12:32:18.835
HPM sensor save: ID  - date 2015/7/17 12:32:18.881
HPMstart Stimulate: ID    Laser    Ilum : 10 - PulsTime : 3 - date 2015/7/17 12:32:25.381
HPM sensor save: ID  - date 2015/7/17 12:32:25.413
LaserShutter 1 - date 2015/7/17 12:39:10.647
LaserShutter 0 - date 2015/7/17 12:39:12.35
HPMstart Stimulate: ID    Laser    Ilum : 10 - PulsTime : 10 - date 2015/7/17 12:39:21.585
HPM sensor save: ID  - date 2015/7/17 12:39:21.616
HPMstart Stimulate: ID    Laser    Ilum : 10 - PulsTime : 10 - date 2015/7/17 12:39:24.538
HPM sensor save: ID  - date 2015/7/17 12:39:24.569
HPMstart Stimulate: ID  LED blue   Ilum : 80 - PulsTime : 10 - date 2015/12/7 12:56:37.754
HPM sensor save: ID  - date 2015/12/7 12:56:37.832
HPMstart Stimulate: ID  LED blue   Ilum : 80 - PulsTime : 10 - date 2015/12/7 12:56:54.364
HPM sensor save: ID  - date 2015/12/7 12:56:54.395
HPMstart Stimulate: ID  LED blue   Ilum : 80 - PulsTime : 30 - date 2015/12/7 12:58:4.957
HPM sensor save: ID  - date 2015/12/7 12:58:4.989
HPMstart Stimulate: ID 167 LED blue   Ilum : 80 - PulsTime : 10 - date 2015/12/7 13:35:20.442
HPM sensor save: ID 167 - date 2015/12/7 13:35:20.473
HPMstart Stimulate: ID 168 LED blue   Ilum : 80 - PulsTime : 10 - date 2015/12/7 13:41:59.864
HPM sensor save: ID 168 - date 2015/12/7 13:41:59.91
HPMstart Stimulate: ID 169 LED blue   Ilum : 80 - PulsTime : 20 - date 2015/12/7 13:59:22.598
HPM sensor save: ID 169 - date 2015/12/7 13:59:22.629
HPMstart Stimulate: ID 170 LED blue   Ilum : 80 - PulsTime : 20 - date 2015/12/7 14:5:18.254
HPM sensor save: ID 170 - date 2015/12/7 14:5:18.285
HPMstart Stimulate: ID 171 LED blue   Ilum : 80 - PulsTime : 200 - date 2015/12/7 14:18:57.035
HPM sensor save: ID 171 - date 2015/12/7 14:18:57.082
HPMstart Stimulate: ID 172 LED blue   Ilum : 80 - PulsTime : 200 - date 2015/12/7 14:24:32.16
HPM sensor save: ID 172 - date 2015/12/7 14:24:32.192
HPMstart Stimulate: ID 1 LED blue   Ilum : 0 - PulsTime : 0.2 - date 2016/7/27 8:39:52.796
HPM sensor save: ID 1 - date 2016/7/27 8:39:52.906
HPMstart Stimulate: ID 1 LED blue   Ilum : 0 - PulsTime : 0.2 - date 2016/7/27 8:46:50.562
HPM sensor save: ID 1 - date 2016/7/27 8:46:50.609
HPMstart Stimulate: ID  LED blue   Ilum : 0 - PulsTime : 0.2 - date 2016/7/27 8:49:13.5
HPM sensor save: ID  - date 2016/7/27 8:49:13.546
HPMstart Stimulate: ID  LED blue   Ilum : 0 - PulsTime : 0.2 - date 2016/7/27 8:53:50.032
HPM sensor save: ID  - date 2016/7/27 8:53:50.079
HPMstart Stimulate: ID  LED blue   Ilum : 0 - PulsTime : 0.2 - date 2016/7/27 8:54:27.969
HPM sensor save: ID  - date 2016/7/27 8:54:28.032
HPMstart Stimulate: ID  LED blue   Ilum : 0 - PulsTime : 0.2 - date 2016/7/27 8:55:23.829
HPM sensor save: ID  - date 2016/7/27 8:55:23.876
HPMstart Stimulate: ID  LED blue   Ilum : 0 - PulsTime : 0.2 - date 2016/7/27 12:55:31.626
HPM sensor save: ID  - date 2016/7/27 12:55:32.126
HPMstart Stimulate: ID  LED blue   Ilum : 0 - PulsTime : 0.2 - date 2016/7/27 12:56:18.938
HPM sensor save: ID  - date 2016/7/27 12:56:19.422
HPMstart Stimulate: ID  LED blue   Ilum : 0 - PulsTime : 0.2 - date 2016/9/9 9:38:59.875
HPM sensor save: ID  - date 2016/9/9 9:38:59.953
HPMstart Stimulate: ID  LED blue   Ilum : 0 - PulsTime : 0.2 - date 2016/9/9 9:39:27.781
HPM sensor save: ID  - date 2016/9/9 9:39:27.828
HPMstart Stimulate: ID  LED blue   Ilum : 0 - PulsTime : 0.2 - date 2016/9/9 9:39:32.671
HPM sensor save: ID  - date 2016/9/9 9:39:32.703
HPMstart Stimulate: ID  LED blue   Ilum : 0 - PulsTime : 0.2 - date 2016/9/9 9:39:37.5
HPM sensor save: ID  - date 2016/9/9 9:39:37.546
HPMstart Stimulate: ID  LED blue   Ilum : 0 - PulsTime : 0.2 - date 2016/9/9 9:40:52.031
HPM sensor save: ID  - date 2016/9/9 9:40:52.078
HPMstart Stimulate: ID  LED blue   Ilum : 0 - PulsTime : 0.2 - date 2016/9/9 9:40:58.578
HPM sensor save: ID  - date 2016/9/9 9:40:58.625
HPMstart Stimulate: ID  LED blue   Ilum : 0 - PulsTime : 0.2 - date 2016/9/9 9:41:8.375
HPM sensor save: ID  - date 2016/9/9 9:41:8.453
HPMstart Stimulate: ID  LED blue   Ilum : 0 - PulsTime : 0.2 - date 2016/9/9 9:41:12.75
HPM sensor save: ID  - date 2016/9/9 9:41:12.828
HPMstart Stimulate: ID  LED blue   Ilum : 0 - PulsTime : 0.2 - date 2016/9/9 9:41:16.875
HPM sensor save: ID  - date 2016/9/9 9:41:16.921
HPMstart Stimulate: ID  LED blue   Ilum : 0 - PulsTime : 0.2 - date 2016/9/9 9:41:21.14
HPM sensor save: ID  - date 2016/9/9 9:41:21.187
HPMstart Stimulate: ID  LED blue   Ilum : 0 - PulsTime : 0.2 - date 2016/9/9 9:41:24.39
HPM sensor save: ID  - date 2016/9/9 9:41:24.437
HPMstart Stimulate: ID  LED blue   Ilum : 0 - PulsTime : 0.2 - date 2016/9/9 9:41:32.828
HPM sensor save: ID  - date 2016/9/9 9:41:32.859
HPMstart Stimulate: ID  LED blue   Ilum : 0 - PulsTime : 0.2 - date 2016/9/9 9:41:35.921
HPM sensor save: ID  - date 2016/9/9 9:41:35.968
HPMstart Stimulate: ID  LED blue   Ilum : 0 - PulsTime : 0.2 - date 2016/9/9 9:41:40.39
HPM sensor save: ID  - date 2016/9/9 9:41:40.437
HPMstart Stimulate: ID  LED blue   Ilum : 80 - PulsTime : 0.2 - date 2016/9/9 9:41:52.875
HPM sensor save: ID  - date 2016/9/9 9:41:52.921
HPMstart Stimulate: ID  LED blue   Ilum : 80 - PulsTime : 0.2 - date 2016/9/9 9:41:57.25
HPM sensor save: ID  - date 2016/9/9 9:41:57.281
HPMstart Stimulate: ID  LED blue   Ilum : 80 - PulsTime : 0.2 - date 2016/9/9 9:42:1.89
HPM sensor save: ID  - date 2016/9/9 9:42:1.937
HPMstart Stimulate: ID  LED blue   Ilum : 80 - PulsTime : 0.2 - date 2016/9/9 9:43:37.013
HPM sensor save: ID  - date 2016/9/9 9:43:37.06
HPMstart Stimulate: ID  LED blue   Ilum : 80 - PulsTime : 0.2 - date 2016/9/9 9:43:46.153
HPM sensor save: ID  - date 2016/9/9 9:43:46.2
HPMstart Stimulate: ID  LED blue   Ilum : 0 - PulsTime : 0.2 - date 2016/9/9 9:47:15.85
HPM sensor save: ID  - date 2016/9/9 9:47:15.913
HPMstart Stimulate: ID  LED blue   Ilum : 0 - PulsTime : 0.2 - date 2016/9/9 9:47:53.612
HPM sensor save: ID  - date 2016/9/9 9:47:53.659
HPMstart Stimulate: ID  LED blue   Ilum : 0 - PulsTime : 0.2 - date 2016/9/9 9:48:12.36
HPM sensor save: ID  - date 2016/9/9 9:48:12.423
HPMstart Stimulate: ID  LED blue   Ilum : 0 - PulsTime : 0.2 - date 2016/9/9 9:48:20.141
HPM sensor save: ID  - date 2016/9/9 9:48:20.188
HPMstart Stimulate: ID  LED blue   Ilum : 0 - PulsTime : 0.2 - date 2016/9/9 9:48:28.64
HPM sensor save: ID  - date 2016/9/9 9:48:28.687
HPMstart Stimulate: ID  LED blue   Ilum : 0 - PulsTime : 0.2 - date 2016/9/9 9:48:32.764
HPM sensor save: ID  - date 2016/9/9 9:48:32.827
HPMstart Stimulate: ID  LED blue   Ilum : 0 - PulsTime : 0.2 - date 2016/9/9 9:48:35.905
HPM sensor save: ID  - date 2016/9/9 9:48:35.967
HPMstart Stimulate: ID  LED blue   Ilum : 0 - PulsTime : 0.2 - date 2016/9/9 9:48:45.701
HPM sensor save: ID  - date 2016/9/9 9:48:45.779
HPMstart Stimulate: ID  LED blue   Ilum : 0 - PulsTime : 0.2 - date 2016/9/9 9:48:54.309
HPM sensor save: ID  - date 2016/9/9 9:48:54.387
HPMstart Stimulate: ID  LED blue   Ilum : 0 - PulsTime : 0.2 - date 2016/9/9 9:49:1.824
HPM sensor save: ID  - date 2016/9/9 9:49:1.886
HPMstart Stimulate: ID  LED blue   Ilum : 0 - PulsTime : 0.2 - date 2016/9/9 9:49:17.713
HPM sensor save: ID  - date 2016/9/9 9:49:17.744
HPMstart Stimulate: ID  LED blue   Ilum : 0 - PulsTime : 0.2 - date 2017/9/11 15:53:7.532
HPM sensor save: ID  - date 2017/9/11 15:53:7.632
HPMstart Stimulate: ID  LED blue   Ilum : 0 - PulsTime : 0.2 - date 2017/9/11 15:53:12.902
HPM sensor save: ID  - date 2017/9/11 15:53:12.952
HPMstart Stimulate: ID  LED blue   Ilum : 0 - PulsTime : 0.2 - date 2017/9/11 15:53:19.522
HPM sensor save: ID  - date 2017/9/11 15:53:19.572
HPMstart Stimulate: ID  LED blue   Ilum : 0 - PulsTime : 0.2 - HPM_Delay : 0 - date 2017/9/11 15:57:42.536
HPM sensor save: ID  - date 2017/9/11 15:57:42.616
HPMstart Stimulate: ID  LED blue   Ilum : 0 - PulsTime : 0.2 - HPM_Delay : 279 - date 2017/9/11 15:57:50.206
HPM sensor save: ID  - date 2017/9/11 15:57:50.266
HPMstart Stimulate: ID    none     Ilum :  - PulsTime : 0.2 - HPM_Delay : 0 - date 2018/2/8 11:41:41.596
HPM sensor save: ID  - date 2018/2/8 11:41:41.666
HPMstart Stimulate: ID    none     Ilum :  - PulsTime : 0.2 - HPM_Delay : 0 - date 2018/2/8 13:24:8.935
HPM sensor save: ID  - date 2018/2/8 13:24:9.025
ERROR  no device - date 2018/2/8 13:27:22.871
ERROR  no device - date 2018/2/8 13:32:49.013
ERROR  no device - date 2018/2/8 13:32:50.174
HPMstart Stimulate: ID    none     Ilum :  - PulsTime : 0.2 - HPM_Delay : 0 - date 2018/2/8 13:32:54.376
HPM sensor save: ID  - date 2018/2/8 13:32:54.446
HPMstart Stimulate: ID    Laser    Ilum : 30 - PulsTime : 1 - HPM_Delay : 0 - date 2018/9/7 11:13:56.578
HPM sensor save: ID  - date 2018/9/7 11:13:56.828
HPMstart Stimulate: ID    Laser    Ilum : 30 - PulsTime : 1 - HPM_Delay : 0 - date 2018/9/7 11:14:16.156
HPM sensor save: ID  - date 2018/9/7 11:14:16.265
HPMstart Stimulate: ID    none     Ilum :  - PulsTime : 0.2 - HPM_Delay : 0 - date 2022/1/4 10:33:32.155
HPM sensor save: ID  - date 2022/1/4 10:33:32.285
HPMstart Stimulate: ID    none     Ilum :  - PulsTime : 0.2 - HPM_Delay : 0 - date 2022/1/4 10:34:45.652
HPM sensor save: ID  - date 2022/1/4 10:34:45.732
HPMstart Stimulate: ID  LED blue   Ilum : 25 - PulsTime : 0.2 - HPM_Delay : 0 - date 2022/1/4 11:6:9.049
HPM sensor save: ID  - date 2022/1/4 11:6:9.109
HPMstart Stimulate: ID    none     Ilum :  - PulsTime : 100 - HPM_Delay : 300 - date 2022/1/4 11:39:40.402
HPM sensor save: ID  - date 2022/1/4 11:39:40.582
HPMstart Stimulate: ID  LED blue   Ilum : 80 - PulsTime : 100 - HPM_Delay : 300 - date 2022/1/4 11:39:55.131
HPM sensor save: ID  - date 2022/1/4 11:39:55.251
HPMstart Stimulate: ID  LED blue   Ilum : 80 - PulsTime : 100 - HPM_Delay : 300 - date 2022/1/4 11:40:10.79
HPM sensor save: ID  - date 2022/1/4 11:40:11.12
HPMstart Stimulate: ID  LED blue   Ilum : 80 - PulsTime : 100 - HPM_Delay : 300 - date 2022/1/4 11:40:30.77
HPM sensor save: ID  - date 2022/1/4 11:40:30.85
HPMstart Stimulate: ID  LED blue   Ilum : 80 - PulsTime : 100 - HPM_Delay : 300 - date 2022/1/4 11:41:13.848
HPM sensor save: ID  - date 2022/1/4 11:41:13.948
HPMstart Stimulate: ID  LED blue   Ilum : 80 - PulsTime : 200 - HPM_Delay : 300 - date 2022/1/4 11:41:49.507
HPM sensor save: ID  - date 2022/1/4 11:41:49.787
HPMstart Stimulate: ID  LED blue   Ilum : 80 - PulsTime : 200 - HPM_Delay : 300 - date 2022/1/4 11:42:1.086
HPM sensor save: ID  - date 2022/1/4 11:42:1.166
HPMstart Stimulate: ID  LED blue   Ilum : 80 - PulsTime : 200 - HPM_Delay : 300 - date 2022/1/4 11:42:14.455
HPM sensor save: ID  - date 2022/1/4 11:42:14.555
HPMstart Stimulate: ID  LED blue   Ilum : 80 - PulsTime : 100 - HPM_Delay : 300 - date 2022/1/4 11:42:45.533
HPM sensor save: ID  - date 2022/1/4 11:42:45.623
HPMstart Stimulate: ID  LED blue   Ilum : 80 - PulsTime : 100 - HPM_Delay : 300 - date 2022/1/4 11:43:5.942
HPM sensor save: ID  - date 2022/1/4 11:43:6.032
HPMstart Stimulate: ID  LED blue   Ilum : 80 - PulsTime : 200 - HPM_Delay : 300 - date 2022/1/4 11:58:28.279
HPM sensor save: ID  - date 2022/1/4 11:58:28.382
HPMstart Stimulate: ID  LED blue   Ilum : 80 - PulsTime : 200 - HPM_Delay : 300 - date 2022/1/4 11:58:44.309
HPM sensor save: ID  - date 2022/1/4 11:58:44.382
HPMstart Stimulate: ID  LED blue   Ilum : 75 - PulsTime : 200 - HPM_Delay : 300 - date 2022/1/4 12:1:18.549
HPM sensor save: ID  - date 2022/1/4 12:1:18.639
HPMstart Stimulate: ID  LED blue   Ilum : 75 - PulsTime : 200 - HPM_Delay : 300 - date 2022/1/4 12:1:31.459
HPM sensor save: ID  - date 2022/1/4 12:1:31.519
HPMstart Stimulate: ID    none     Ilum :  - PulsTime : 200 - HPM_Delay : 300 - date 2022/1/4 12:5:35.046
HPM sensor save: ID  - date 2022/1/4 12:5:35.156
HPMstart Stimulate: ID    none     Ilum :  - PulsTime : 200 - HPM_Delay : 300 - date 2022/1/4 12:5:47.885
HPM sensor save: ID  - date 2022/1/4 12:5:47.945
HPMstart Recovery - date 2022/1/4 12:5:59.895
HPM sensor save: ID  - date 2022/1/4 12:5:59.985
HPMstart Stimulate: ID    none     Ilum :  - PulsTime : 200 - HPM_Delay : 300 - date 2022/1/4 12:16:9.539
HPM sensor save: ID  - date 2022/1/4 12:16:19.798
HPMstart Stimulate: ID    none     Ilum :  - PulsTime : 200 - HPM_Delay : 300 - date 2022/1/4 12:20:7.436
HPM sensor save: ID  - date 2022/1/4 12:20:17.555
HPMstart Stimulate: ID    none     Ilum :  - PulsTime : 200 - HPM_Delay : 300 - date 2022/1/4 12:20:19.185
HPM sensor save: ID  - date 2022/1/4 12:20:29.355
HPMstart Stimulate: ID  LED blue   Ilum : 75 - PulsTime : 200 - HPM_Delay : 300 - date 2022/1/4 12:21:25.832
HPM sensor save: ID  - date 2022/1/4 12:21:35.942
HPMstart Stimulate: ID  LED blue   Ilum : 75 - PulsTime : 200 - HPM_Delay : 300 - date 2022/1/4 12:21:40.152
HPM sensor save: ID  - date 2022/1/4 12:21:50.291
HPMstart Stimulate: ID  LED blue   Ilum : 75 - PulsTime : 200 - HPM_Delay : 100 - date 2022/1/4 12:21:58.14
HPM sensor save: ID  - date 2022/1/4 12:22:8.29
HPMstart Stimulate: ID  LED blue   Ilum : 25 - PulsTime : 200 - HPM_Delay : 100 - date 2022/1/5 9:24:1.38
HPM sensor save: ID  - date 2022/1/5 9:24:12.37
HPMstart Stimulate: ID    none     Ilum :  - PulsTime : 100 - HPM_Delay : 200 - date 2022/1/5 10:54:20.067
HPM sensor save: ID  - date 2022/1/5 10:54:30.497
HPMstart Stimulate: ID    none     Ilum :  - PulsTime : 50 - HPM_Delay : 200 - date 2022/1/5 10:55:29.867
HPM sensor save: ID  - date 2022/1/5 10:55:40.116
HPMstart Stimulate: ID  LED blue   Ilum : 20 - PulsTime : 50 - HPM_Delay : 200 - date 2022/1/5 10:55:53.157
HPM sensor save: ID  - date 2022/1/5 10:56:3.236
HPMstart Stimulate: ID  LED blue   Ilum : 20 - PulsTime : 50 - HPM_Delay : 200 - date 2022/1/5 10:56:5.556
HPM sensor save: ID  - date 2022/1/5 10:56:15.625
HPMstart Stimulate: ID  LED blue   Ilum : 25 - PulsTime : 100 - HPM_Delay : 200 - date 2022/1/5 11:2:9.304
HPM sensor save: ID  - date 2022/1/5 11:2:19.473
HPMstart Stimulate: ID  LED blue   Ilum : 25 - PulsTime : 100 - HPM_Delay : 200 - date 2022/1/5 11:3:38.333
HPM sensor save: ID  - date 2022/1/5 11:3:48.532
HPMstart Stimulate: ID  LED blue   Ilum : 25 - PulsTime : 100 - HPM_Delay : 200 - date 2022/1/5 11:3:51.112
HPM sensor save: ID  - date 2022/1/5 11:4:1.202
HPMstart Stimulate: ID  LED blue   Ilum : 25 - PulsTime : 100 - HPM_Delay : 200 - date 2022/1/5 11:4:10.511
HPM sensor save: ID  - date 2022/1/5 11:4:20.631
HPMstart Stimulate: ID  LED blue   Ilum : 60 - PulsTime : 100 - HPM_Delay : 200 - date 2022/1/5 11:9:52.237
HPM sensor save: ID  - date 2022/1/5 11:10:2.467
HPMstart Stimulate: ID  LED blue   Ilum : 60 - PulsTime : 100 - HPM_Delay : 200 - date 2022/1/5 11:10:25.586
HPM sensor save: ID  - date 2022/1/5 11:10:35.796
HPMstart Stimulate: ID  LED blue   Ilum : 60 - PulsTime : 100 - HPM_Delay : 200 - date 2022/1/5 11:12:52.686
HPM sensor save: ID  - date 2022/1/5 11:13:2.825
HPMstart Stimulate: ID  LED blue   Ilum : 65 - PulsTime : 100 - HPM_Delay : 200 - date 2022/1/5 11:16:31.092
HPM sensor save: ID  - date 2022/1/5 11:16:41.311
HPMstart Stimulate: ID  LED blue   Ilum : 65 - PulsTime : 100 - HPM_Delay : 200 - date 2022/1/5 11:16:43.141
HPM sensor save: ID  - date 2022/1/5 11:16:53.221
HPMstart Stimulate: ID  LED blue   Ilum : 60 - PulsTime : 100 - HPM_Delay : 200 - date 2022/1/5 11:19:17.326
HPM sensor save: ID  - date 2022/1/5 11:19:27.515
HPMstart Stimulate: ID  LED blue   Ilum : 25 - PulsTime : 100 - HPM_Delay : 200 - date 2022/1/5 11:29:46.235
HPMstart Stimulate: ID  LED blue   Ilum : 25 - PulsTime : 100 - HPM_Delay : 200 - date 2022/1/5 11:31:4.121
HPMstart Stimulate: ID  LED blue   Ilum : 20 - PulsTime : 100 - HPM_Delay : 200 - date 2022/1/5 11:36:4.127
HPMstart Stimulate: ID  LED blue   Ilum : 25 - PulsTime : 100 - HPM_Delay : 200 - date 2022/1/5 11:40:35.578
HPMstart Stimulate: ID  LED blue   Ilum : 25 - PulsTime : 100 - HPM_Delay : 200 - date 2022/1/5 11:42:42.697
HPM sensor save: ID  - date 2022/1/5 11:42:52.867
HPMstart Stimulate: ID  LED blue   Ilum : 25 - PulsTime : 100 - HPM_Delay : 0 - date 2022/1/5 11:43:7.567
HPM sensor save: ID  - date 2022/1/5 11:43:17.656
HPMstart Stimulate: ID  LED blue   Ilum : 20 - PulsTime : 100 - HPM_Delay : 200 - date 2022/1/5 11:51:18.704
HPM sensor save: ID  - date 2022/1/5 11:51:28.863
HPMstart Stimulate: ID  LED blue   Ilum : 20 - PulsTime : 100 - HPM_Delay : 200 - date 2022/1/5 11:51:31.673
HPM sensor save: ID  - date 2022/1/5 11:51:41.773
HPMstart Recovery - date 2022/1/5 11:51:52.852
HPMstart Recovery - date 2022/1/5 11:55:3.225
HPMstart Recovery - date 2022/1/5 11:56:6.185
HPM sensor save: ID  - date 2022/1/5 11:56:16.355
HPMstart Stimulate: ID  LED blue   Ilum : 20 - PulsTime : 100 - HPM_Delay : 300 - date 2022/1/5 11:56:53.114
HPM sensor save: ID  - date 2022/1/5 11:57:3.223
HPMstart Recovery - date 2022/1/5 12:2:55.329
HPM sensor save: ID  - date 2022/1/5 12:3:5.639
HPMstart Stimulate: ID  LED blue   Ilum : 20 - PulsTime : 100 - HPM_Delay : 200 - date 2022/1/5 12:15:50.135
HPM sensor save: ID  - date 2022/1/5 12:16:0.295
HPMstart Recovery - date 2022/1/5 12:16:31.893
HPMstart Recovery - date 2022/1/5 12:18:15.271
HPMstart Recovery - date 2022/1/5 12:21:20.861
HPM sensor save: ID  - date 2022/1/5 12:21:31.061
HPMstart Recovery - date 2022/1/5 12:28:19.531
HPM sensor save: ID  - date 2022/1/5 12:28:29.68
HPMstart Recovery - date 2022/1/5 12:28:59.299
HPM sensor save: ID  - date 2022/1/5 12:29:9.388
HPMstart Recovery - date 2022/1/5 12:33:0.41
HPM sensor save: ID  - date 2022/1/5 12:33:10.559
HPMstart Recovery - date 2022/1/5 12:34:55.563
HPM sensor save: ID  - date 2022/1/5 12:35:6.083
HPMstart Stimulate: ID  LED blue   Ilum : 75 - PulsTime : 100 - HPM_Delay : 300 - date 2022/1/5 13:50:1.89
HPM sensor save: ID  - date 2022/1/5 13:50:12.189
HPMstart Stimulate: ID  LED blue   Ilum : 75 - PulsTime : 100 - HPM_Delay : 300 - date 2022/1/5 13:50:21.52
HPM sensor save: ID  - date 2022/1/5 13:50:31.71
HPMstart Stimulate: ID  LED blue   Ilum : 75 - PulsTime : 100 - HPM_Delay : 300 - date 2022/1/5 13:50:49.039
HPM sensor save: ID  - date 2022/1/5 13:50:59.179
HPMstart Stimulate: ID  LED blue   Ilum : 75 - PulsTime : 100 - HPM_Delay : 300 - date 2022/1/5 14:9:1.441
HPMstart Stimulate: ID  LED blue   Ilum : 15 - PulsTime : 2 - HPM_Delay : 300 - date 2022/1/5 14:9:30.549
HPM sensor save: ID  - date 2022/1/5 14:9:40.688
HPMstart Stimulate: ID  LED blue   Ilum : 15 - PulsTime : 2 - HPM_Delay : 300 - date 2022/1/5 14:10:6.928
HPM sensor save: ID  - date 2022/1/5 14:10:17.017
HPMstart Stimulate: ID  LED blue   Ilum : 20 - PulsTime : 10 - HPM_Delay : 300 - date 2022/1/5 14:17:5.993
HPM sensor save: ID  - date 2022/1/5 14:17:8.133
HPMstart Stimulate: ID  LED blue   Ilum : 20 - PulsTime : 10 - HPM_Delay : 300 - date 2022/1/5 14:17:20.523
HPM sensor save: ID  - date 2022/1/5 14:17:22.723
HPMstart Stimulate: ID  LED blue   Ilum : 15 - PulsTime : 2 - HPM_Delay : 300 - date 2022/1/5 14:24:9.542
HPM sensor save: ID  - date 2022/1/5 14:24:11.652
HPMstart Recovery - date 2022/1/5 14:24:19.882
HPM sensor save: ID  - date 2022/1/5 14:24:30.191
HPMstart Stimulate: ID  LED blue   Ilum : 25 - PulsTime : 100 - HPM_Delay : 200 - date 2022/1/6 9:51:36.769
HPM sensor save: ID  - date 2022/1/6 9:51:38.939
HPMstart Stimulate: ID  LED blue   Ilum : 25 - PulsTime : 100 - HPM_Delay : 200 - date 2022/1/6 9:51:54.708
HPM sensor save: ID  - date 2022/1/6 9:51:56.778
HPMstart Recovery - date 2022/1/6 9:52:10.077
HPM sensor save: ID  - date 2022/1/6 9:52:20.227
Recovery HPMstart : ID    none     Ilum :  - PulsTime : 0.2 - HPM_Delay : 1 - date 2022/1/6 10:7:51.616
HPM sensor save: ID  - date 2022/1/6 10:8:1.756
Stimulate  HPMstart : ID    none     Ilum :  - PulsTime : 0.2 - HPM_Delay : 279 - date 2022/1/6 10:8:26.136
HPM sensor save: ID  - date 2022/1/6 10:8:28.255
Stimulate  HPMstart : ID    none     Ilum :  - PulsTime : 0.2 - HPM_Delay : 279 - date 2022/1/6 10:8:31.215
HPM sensor save: ID  - date 2022/1/6 10:8:33.285
Recovery HPMstart : ID    none     Ilum :  - PulsTime : 0.2 - HPM_Delay : 1 - date 2022/1/6 10:8:45.964
HPM sensor save: ID  - date 2022/1/6 10:8:56.064
Recovery HPMstart : ID    none     Ilum :  - PulsTime : 0.2 - HPM_Delay : 2 - date 2022/1/6 10:9:0.464
HPM sensor save: ID  - date 2022/1/6 10:9:10.573
Recovery HPMstart : ID    none     Ilum :  - PulsTime : 0.2 - HPM_Delay : 1 - date 2022/1/6 10:25:56.069
HPM sensor save: ID  - date 2022/1/6 10:25:57.819
Recovery HPMstart : ID    none     Ilum :  - PulsTime : 0.2 - HPM_Delay : 1 - date 2022/1/6 10:27:56.788
HPM sensor save: ID  - date 2022/1/6 10:27:58.407
Recovery HPMstart : ID  LED blue   Ilum : 15 - PulsTime : 0.2 - HPM_Delay : 1 - date 2022/1/6 10:28:9.757
HPM sensor save: ID  - date 2022/1/6 10:28:11.367
Recovery HPMstart : ID  LED blue   Ilum : 15 - PulsTime : 0.2 - HPM_Delay : 1 - date 2022/1/6 10:28:34.086
HPM sensor save: ID  - date 2022/1/6 10:28:35.676
Recovery HPMstart : ID  LED blue   Ilum : 15 - PulsTime : 0.2 - HPM_Delay : 1 - date 2022/1/6 10:28:40.856
HPM sensor save: ID  - date 2022/1/6 10:28:42.446
Stimulate  HPMstart : ID  LED blue   Ilum : 15 - PulsTime : 0.2 - HPM_Delay : 0 - date 2022/1/6 10:28:52.765
HPM sensor save: ID  - date 2022/1/6 10:28:54.855
Stimulate  HPMstart : ID  LED blue   Ilum : 15 - PulsTime : 0.2 - HPM_Delay : 0 - date 2022/1/6 10:29:3.375
HPM sensor save: ID  - date 2022/1/6 10:29:5.435
Stimulate  HPMstart : ID  LED blue   Ilum : 15 - PulsTime : 100 - HPM_Delay : 0 - date 2022/1/6 10:29:18.275
HPM sensor save: ID  - date 2022/1/6 10:29:20.365
Stimulate  HPMstart : ID  LED blue   Ilum : 15 - PulsTime : 100 - HPM_Delay : 0 - date 2022/1/6 10:29:29.494
HPM sensor save: ID  - date 2022/1/6 10:29:31.554
Recovery HPMstart : ID  LED blue   Ilum : 15 - PulsTime : 100 - HPM_Delay : 1 - date 2022/1/6 10:29:42.294
HPM sensor save: ID  - date 2022/1/6 10:29:44.094
Recovery HPMstart : ID  LED blue   Ilum : 15 - PulsTime : 100 - HPM_Delay : 1 - date 2022/1/6 10:29:51.984
HPM sensor save: ID  - date 2022/1/6 10:29:53.774
Recovery HPMstart : ID  LED blue   Ilum : 15 - PulsTime : 100 - HPM_Delay : 1 - date 2022/1/6 10:30:10.913
HPM sensor save: ID  - date 2022/1/6 10:30:12.863
Recovery HPMstart : ID  LED blue   Ilum : 10 - PulsTime : 100 - HPM_Delay : 1 - date 2022/1/6 10:31:24.03
HPM sensor save: ID  - date 2022/1/6 10:31:34.18
Recovery HPMstart : ID  LED blue   Ilum : 10 - PulsTime : 100 - HPM_Delay : 1 - date 2022/1/6 10:31:58.75
HPM sensor save: ID  - date 2022/1/6 10:32:8.829
Stimulate  HPMstart : ID  LED blue   Ilum : 20 - PulsTime : 100 - HPM_Delay : 200 - date 2022/1/6 10:43:47.911
HPM sensor save: ID  - date 2022/1/6 10:43:50.021
Recovery HPMstart : ID  LED blue   Ilum : 20 - PulsTime : 100 - HPM_Delay : 1 - date 2022/1/6 10:44:2.65
HPM sensor save: ID  - date 2022/1/6 10:44:3.82
Recovery HPMstart : ID  LED blue   Ilum : 20 - PulsTime : 100 - HPM_Delay : 1 - date 2022/1/6 10:44:6.56
HPM sensor save: ID  - date 2022/1/6 10:44:7.74
Recovery HPMstart : ID  LED blue   Ilum : 20 - PulsTime : 100 - HPM_Delay : 1 - date 2022/1/6 10:44:9.24
HPM sensor save: ID  - date 2022/1/6 10:44:10.4
Recovery HPMstart : ID  LED blue   Ilum : 20 - PulsTime : 100 - HPM_Delay : 1 - date 2022/1/6 10:44:14.411
HPM sensor save: ID  - date 2022/1/6 10:44:15.581
Stimulate  HPMstart : ID  LED blue   Ilum : 20 - PulsTime : 100 - HPM_Delay : 0 - date 2022/1/6 10:44:34.22
HPM sensor save: ID  - date 2022/1/6 10:44:36.32
Recovery HPMstart : ID  LED blue   Ilum : 20 - PulsTime : 100 - HPM_Delay : 0.1 - date 2022/1/6 10:44:41.71
Stimulate  HPMstart : ID  LED blue   Ilum : 20 - PulsTime : 100 - HPM_Delay : 300 - date 2022/1/6 10:45:45.032
HPM sensor save: ID  - date 2022/1/6 10:45:47.122
Stimulate  HPMstart : ID  LED blue   Ilum : 20 - PulsTime : 100 - HPM_Delay : 300 - date 2022/1/6 10:45:49.232
HPM sensor save: ID  - date 2022/1/6 10:45:51.292
Stimulate  HPMstart : ID  LED blue   Ilum : 20 - PulsTime : 100 - HPM_Delay : 300 - date 2022/1/6 10:45:54.702
HPM sensor save: ID  - date 2022/1/6 10:45:56.772
Stimulate  HPMstart : ID  LED blue   Ilum : 20 - PulsTime : 100 - HPM_Delay : 300 - date 2022/1/6 10:45:59.083
HPM sensor save: ID  - date 2022/1/6 10:46:1.142
Recovery HPMstart : ID  LED blue   Ilum : 20 - PulsTime : 100 - HPM_Delay : 1 - date 2022/1/6 10:46:8.992
HPM sensor save: ID  - date 2022/1/6 10:46:10.172
Recovery HPMstart : ID  LED blue   Ilum : 20 - PulsTime : 100 - HPM_Delay : 1 - date 2022/1/6 10:46:14.312
HPM sensor save: ID  - date 2022/1/6 10:46:15.482
Recovery HPMstart : ID  LED blue   Ilum : 20 - PulsTime : 100 - HPM_Delay : 1 - date 2022/1/6 10:46:19.802
HPM sensor save: ID  - date 2022/1/6 10:46:21.112
Recovery HPMstart : ID  LED blue   Ilum : 20 - PulsTime : 100 - HPM_Delay : 1 - date 2022/1/6 10:46:24.772
HPM sensor save: ID  - date 2022/1/6 10:46:26.032
Recovery HPMstart : ID  LED blue   Ilum : 20 - PulsTime : 100 - HPM_Delay : 1 - date 2022/1/6 10:46:31.542
HPM sensor save: ID  - date 2022/1/6 10:46:32.702
Stimulate  HPMstart : ID  LED blue   Ilum : 10 - PulsTime : 200 - HPM_Delay : 200 - date 2022/1/6 14:24:49.919
HPM sensor save: ID  - date 2022/1/6 14:24:50.959
Recovery HPMstart : ID  LED blue   Ilum : 10 - PulsTime : 200 - HPM_Delay : 2 - date 2022/1/6 14:28:35.59
HPM sensor save: ID  - date 2022/1/6 14:28:37.806
Recovery HPMstart : ID  LED blue   Ilum : 10 - PulsTime : 200 - HPM_Delay : 6 - date 2022/1/6 14:28:55.659
HPM sensor save: ID  - date 2022/1/6 14:29:1.884
Recovery HPMstart : ID  LED blue   Ilum : 10 - PulsTime : 200 - HPM_Delay : 6 - date 2022/1/6 14:47:24.949
HPM sensor save: ID  - date 2022/1/6 14:47:31.181
