# Supplementary material for: Optogenetics and electron tomography for structure-function analysis of cochlear ribbon synapses
Source: eLife. 2022 Dec 23;11:e79494. doi: 10.7554/eLife.79494 (PMC9908081; doi:10.7554/eLife.79494)
Supplement: Source code 3. — Related to Figure 3A. [file elife-79494-code3.zip › HPMreadAllVal.m]

function HPMreadAllVal
global guiInfo lib DAQmx_ taskh 

HPMCallbackDelay;
HPMCallbackIlumTime;
guiInfo.isStimTimeHigh=guiInfo.isStimTime/1000;
guiInfo.isStimTimeLow=0.000001;
guiInfo.isStimTimeDelay=guiInfo.isDelayHPM/1000;
guiInfo.StartPulsHighTime=guiInfo.isStimTimeHigh+guiInfo.isStimTimeDelay+0.05;
