# Supplementary material for: Optogenetics and electron tomography for structure-function analysis of cochlear ribbon synapses
Source: eLife. 2022 Dec 23;11:e79494. doi: 10.7554/eLife.79494 (PMC9908081; doi:10.7554/eLife.79494)
Supplement: Source code 3. — Related to Figure 3A. [file elife-79494-code3.zip › HPMsensorWrite.m]

function HPMsensorWrite
global guiInfo
c=clock;   %year month day hour minute seconds
tmp=num2str(c(6)); seconds=tmp(1:strfind(num2str(c(6)),'.')-1); 
fname=['HPM-' num2str(c(1)) '-' num2str(c(2)) '-' num2str(c(3)) '-' num2str(c(4)) '-'  num2str(c(5)) '-' seconds];
guiInfo.ListBoxHPMinfo{guiInfo.ListBoxHPMinfoPos}=['HPM sensor save: ID ' guiInfo.isIDVal]; HPMListBoxWrite;
header=[];
header.IDVal=guiInfo.isIDVal;
header.DelayHPM=guiInfo.isDelayHPM;
header.StimTime=guiInfo.isStimTime;
header.StimTimeHigh=guiInfo.isStimTimeHigh;
header.StimTimeLow=guiInfo.isStimTimeLow;
header.StimTimeDelay=guiInfo.isStimTimeDelay;
header.StartPulsHighTime=guiInfo.StartPulsHighTime;
header.Ilum=guiInfo.isIlum;
header.LightSource=guiInfo.LightSource(guiInfo.isLightSource,:);
header.StimMode=guiInfo.StimMode(guiInfo.isStimMode,:);
header.legend=get(guiInfo.h,'String');
%display(fname);
data=[];data=guiInfo.data;save(regexprep(fname,' ',''),'header','data');
