# Supplementary material for: Optogenetics and electron tomography for structure-function analysis of cochlear ribbon synapses
Source: eLife. 2022 Dec 23;11:e79494. doi: 10.7554/eLife.79494 (PMC9908081; doi:10.7554/eLife.79494)
Supplement: Source code 3. — Related to Figure 3A. [file elife-79494-code3.zip › HPMToggleShutter.m]

function HPMToggleShutter
global guiInfo lib DAQmx_ taskh 

[err,b]=calllib(lib,'DAQmxStopTask',taskh.StrobeCounterLight); [err,b]=calllib(lib,'DAQmxClearTask',taskh.StrobeCounterLight);
[err,b,taskh.StrobeCounterLight]=calllib(lib,'DAQmxCreateTask',guiInfo.name_task,uint32(guiInfo.EmptyTask)); DAQmxCheckError(lib,err);
[err,b,c,d] = calllib(lib,'DAQmxCreateDOChan',taskh.StrobeCounterLight,'Dev1/port1/line6','',DAQmx_.Val_ChanPerLine); DAQmxCheckError(lib,err);

if guiInfo.isLaserShutter
  set(guiInfo.uiLaserShutter,'BackgroundColor','r'); 
  [err]=calllib(lib,'DAQmxWriteDigitalLines',taskh.StrobeCounterLight,1,1,guiInfo.timeout,DAQmx_.Val_GroupByChannel,guiInfo.off,[],[]);  
else  
  set(guiInfo.uiLaserShutter,'BackgroundColor',guiInfo.ButtonBackgroundColor);
  [err]=calllib(lib,'DAQmxWriteDigitalLines',taskh.StrobeCounterLight,1,1,guiInfo.timeout,DAQmx_.Val_GroupByChannel,guiInfo.on,[],[]);  
end;
