# Supplementary material for: Optogenetics and electron tomography for structure-function analysis of cochlear ribbon synapses
Source: eLife. 2022 Dec 23;11:e79494. doi: 10.7554/eLife.79494 (PMC9908081; doi:10.7554/eLife.79494)
Supplement: Source code 3. — Related to Figure 3A. [file elife-79494-code3.zip › LoadLib.m]

function [funclist]=LoadLib(lib);

disp('Matlab: Load nicaiu.dll');
warning off all
%funclist=loadlibrary('nicaiu.dll','nidaqmx.h','alias',lib);
funclist=loadlibrary('nicaiu.dll',@mHeader,'alias',lib);
%libfunctions(lib,'-full'); % use this to show the... 
%libfunctionsview(lib);     % included function
