# Supplementary material for: Optogenetics and electron tomography for structure-function analysis of cochlear ribbon synapses
Source: eLife. 2022 Dec 23;11:e79494. doi: 10.7554/eLife.79494 (PMC9908081; doi:10.7554/eLife.79494)
Supplement: Source code 3. — Related to Figure 3A. [file elife-79494-code3.zip › NIDAQmx.h]

/*============================================================================*/
/*                 National Instruments / Data Acquisition                    */
/*----------------------------------------------------------------------------*/
/*    Copyright (c) National Instruments 2003-2012.  All Rights Reserved.     */
/*----------------------------------------------------------------------------*/
/*                                                                            */
/* Title:       NIDAQmx.h                                                     */
/* Purpose:     Include file for NI-DAQmx  library support.                */
/*                                                                            */
/*============================================================================*/

#ifndef ___nidaqmx_h___
#define ___nidaqmx_h___

#ifdef __cplusplus
	extern "C" {
#endif

#ifdef __linux__
#define __CFUNC
#define __CFUNC_C
#define __CFUNCPTRVAR
#define CVICDECL
#define CVICALLBACK     CVICDECL
#else
#define __CFUNC         __stdcall
#define __CFUNC_C       __cdecl
#define __CFUNCPTRVAR   __cdecl
#define CVICDECL        __cdecl
#define CVICALLBACK     CVICDECL
#endif


#if defined(_CVI_) && !defined(__TPC__)
#pragma EnableLibraryRuntimeChecking
#endif


// NI-DAQmx Typedefs
#ifndef _NI_int8_DEFINED_
#define _NI_int8_DEFINED_
	typedef signed char        int8;
#endif
#ifndef _NI_uInt8_DEFINED_
#define _NI_uInt8_DEFINED_
	typedef unsigned char      uInt8;
#endif
#ifndef _NI_int16_DEFINED_
#define _NI_int16_DEFINED_
	typedef signed short       int16;
#endif
#ifndef _NI_uInt16_DEFINED_
#define _NI_uInt16_DEFINED_
	typedef unsigned short     uInt16;
#endif
#ifndef _NI_int32_DEFINED_
#define _NI_int32_DEFINED_
	typedef signed long        int32;
#endif
#ifndef _NI_uInt32_DEFINED_
#define _NI_uInt32_DEFINED_
	typedef unsigned long      uInt32;
#endif
#ifndef _NI_float32_DEFINED_
#define _NI_float32_DEFINED_
	typedef float              float32;
#endif
#ifndef _NI_float64_DEFINED_
#define _NI_float64_DEFINED_
	typedef double             float64;
#endif
#ifndef _NI_int64_DEFINED_
#define _NI_int64_DEFINED_
#ifdef __linux__
	typedef long long int      int64;
#else
	typedef __int64            int64;
#endif
#endif
#ifndef _NI_uInt64_DEFINED_
#define _NI_uInt64_DEFINED_
#ifdef __linux__
	typedef unsigned long long uInt64;
#else
	typedef unsigned __int64   uInt64;
#endif
#endif

typedef uInt32             bool32;

typedef void*              TaskHandle;
typedef uInt32             CalHandle;

#ifndef TRUE
 #define TRUE            (1L)
#endif
#ifndef FALSE
 #define FALSE           (0L)
#endif
#ifndef NULL
 #define NULL            (0L)
#endif


/******************************************************************************
 *** NI-DAQmx Attributes ******************************************************
 ******************************************************************************/

//********** Buffer Attributes **********
#define DAQmx_Buf_Input_BufSize                                          0x186C // Specifies the number of samples the input buffer can hold for each channel in the task. Zero indicates to allocate no buffer. Use a buffer size of 0 to perform a hardware-timed operation without using a buffer. Setting this property overrides the automatic input buffer allocation that NI-DAQmx performs.
#define DAQmx_Buf_Input_OnbrdBufSize                                     0x230A // Indicates in samples per channel the size of the onboard input buffer of the device.
#define DAQmx_Buf_Output_BufSize                                         0x186D // Specifies the number of samples the output buffer can hold for each channel in the task. Zero indicates to allocate no buffer. Use a buffer size of 0 to perform a hardware-timed operation without using a buffer. Setting this property overrides the automatic output buffer allocation that NI-DAQmx performs.
#define DAQmx_Buf_Output_OnbrdBufSize                                    0x230B // Specifies in samples per channel the size of the onboard output buffer of the device.

//********** Calibration Info Attributes **********
#define DAQmx_SelfCal_Supported                                          0x1860 // Indicates whether the device supports self-calibration.
#define DAQmx_SelfCal_LastTemp                                           0x1864 // Indicates in degrees Celsius the temperature of the device at the time of the last self-calibration. Compare this temperature to the current onboard temperature to determine if you should perform another calibration.
#define DAQmx_ExtCal_RecommendedInterval                                 0x1868 // Indicates in months the National Instruments recommended interval between each external calibration of the device.
#define DAQmx_ExtCal_LastTemp                                            0x1867 // Indicates in degrees Celsius the temperature of the device at the time of the last external calibration. Compare this temperature to the current onboard temperature to determine if you should perform another calibration.
#define DAQmx_Cal_UserDefinedInfo                                        0x1861 // Specifies a string that contains arbitrary, user-defined information. This number of characters in this string can be no more than Max Size.
#define DAQmx_Cal_UserDefinedInfo_MaxSize                                0x191C // Indicates the maximum length in characters of Information.
#define DAQmx_Cal_DevTemp                                                0x223B // Indicates in degrees Celsius the current temperature of the device.
#define DAQmx_Cal_AccConnectionCount                                     0x2FEB // Specifies the number of times a particular connection that results in tangible wear and tear of onboard components has been made on the accessory. This connection count is useful for tracking accessory life and usage.
#define DAQmx_Cal_RecommendedAccConnectionCountLimit                     0x2FEC // Indicates the recommended connection count limit for an accessory. If the accessory connection count exceeds this limit, the accessory could require maintenance.

//********** Channel Attributes **********
#define DAQmx_AI_Max                                                     0x17DD // Specifies the maximum value you expect to measure. This value is in the units you specify with a units property. When you query this property, it returns the coerced maximum value that the device can measure with the current settings.
#define DAQmx_AI_Min                                                     0x17DE // Specifies the minimum value you expect to measure. This value is in the units you specify with a units property.  When you query this property, it returns the coerced minimum value that the device can measure with the current settings.
#define DAQmx_AI_CustomScaleName                                         0x17E0 // Specifies the name of a custom scale for the channel.
#define DAQmx_AI_MeasType                                                0x0695 // Indicates the measurement to take with the analog input channel and in some cases, such as for temperature measurements, the sensor to use.
#define DAQmx_AI_Voltage_Units                                           0x1094 // Specifies the units to use to return voltage measurements from the channel.
#define DAQmx_AI_Voltage_dBRef                                           0x29B0 // Specifies the decibel reference level in the units of the channel. When you read samples as a waveform, the decibel reference level is included in the waveform attributes.
#define DAQmx_AI_Voltage_ACRMS_Units                                     0x17E2 // Specifies the units to use to return voltage RMS measurements from the channel.
#define DAQmx_AI_Temp_Units                                              0x1033 // Specifies the units to use to return temperature measurements from the channel.
#define DAQmx_AI_Thrmcpl_Type                                            0x1050 // Specifies the type of thermocouple connected to the channel. Thermocouple types differ in composition and measurement range.
#define DAQmx_AI_Thrmcpl_ScaleType                                       0x29D0 // Specifies the method or equation form that the thermocouple scale uses.
#define DAQmx_AI_Thrmcpl_CJCSrc                                          0x1035 // Indicates the source of cold-junction compensation.
#define DAQmx_AI_Thrmcpl_CJCVal                                          0x1036 // Specifies the temperature of the cold junction if CJC Source is DAQmx_Val_ConstVal. Specify this value in the units of the measurement.
#define DAQmx_AI_Thrmcpl_CJCChan                                         0x1034 // Indicates the channel that acquires the temperature of the cold junction if CJC Source is DAQmx_Val_Chan. If the channel is a temperature channel, NI-DAQmx acquires the temperature in the correct units. Other channel types, such as a resistance channel with a custom sensor, must use a custom scale to scale values to degrees Celsius.
#define DAQmx_AI_RTD_Type                                                0x1032 // Specifies the type of RTD connected to the channel.
#define DAQmx_AI_RTD_R0                                                  0x1030 // Specifies in ohms the sensor resistance at 0 deg C. The Callendar-Van Dusen equation requires this value. Refer to the sensor documentation to determine this value.
#define DAQmx_AI_RTD_A                                                   0x1010 // Specifies the 'A' constant of the Callendar-Van Dusen equation. NI-DAQmx requires this value when you use a custom RTD.
#define DAQmx_AI_RTD_B                                                   0x1011 // Specifies the 'B' constant of the Callendar-Van Dusen equation. NI-DAQmx requires this value when you use a custom RTD.
#define DAQmx_AI_RTD_C                                                   0x1013 // Specifies the 'C' constant of the Callendar-Van Dusen equation. NI-DAQmx requires this value when you use a custom RTD.
#define DAQmx_AI_Thrmstr_A                                               0x18C9 // Specifies the 'A' constant of the Steinhart-Hart thermistor equation.
#define DAQmx_AI_Thrmstr_B                                               0x18CB // Specifies the 'B' constant of the Steinhart-Hart thermistor equation.
#define DAQmx_AI_Thrmstr_C                                               0x18CA // Specifies the 'C' constant of the Steinhart-Hart thermistor equation.
#define DAQmx_AI_Thrmstr_R1                                              0x1061 // Specifies in ohms the value of the reference resistor for the thermistor if you use voltage excitation. NI-DAQmx ignores this value for current excitation.
#define DAQmx_AI_ForceReadFromChan                                       0x18F8 // Specifies whether to read from the channel if it is a cold-junction compensation channel. By default, an NI-DAQmx Read function does not return data from cold-junction compensation channels.  Setting this property to TRUE forces read operations to return the cold-junction compensation channel data with the other channels in the task.
#define DAQmx_AI_Current_Units                                           0x0701 // Specifies the units to use to return current measurements from the channel.
#define DAQmx_AI_Current_ACRMS_Units                                     0x17E3 // Specifies the units to use to return current RMS measurements from the channel.
#define DAQmx_AI_Strain_Units                                            0x0981 // Specifies the units to use to return strain measurements from the channel.
#define DAQmx_AI_StrainGage_ForceReadFromChan                            0x2FFA // Specifies whether the data is returned by an NI-DAQmx Read function when set on a raw strain channel that is part of a rosette configuration.
#define DAQmx_AI_StrainGage_GageFactor                                   0x0994 // Specifies the sensitivity of the strain gage.  Gage factor relates the change in electrical resistance to the change in strain. Refer to the sensor documentation for this value.
#define DAQmx_AI_StrainGage_PoissonRatio                                 0x0998 // Specifies the ratio of lateral strain to axial strain in the material you are measuring.
#define DAQmx_AI_StrainGage_Cfg                                          0x0982 // Specifies the bridge configuration of the strain gages.
#define DAQmx_AI_RosetteStrainGage_RosetteType                           0x2FFE // Indicates the type of rosette gage.
#define DAQmx_AI_RosetteStrainGage_Orientation                           0x2FFC // Specifies gage orientation in degrees with respect to the X axis.
#define DAQmx_AI_RosetteStrainGage_StrainChans                           0x2FFB // Indicates the raw strain channels that comprise the strain rosette.
#define DAQmx_AI_RosetteStrainGage_RosetteMeasType                       0x2FFD // Specifies the type of rosette measurement.
#define DAQmx_AI_Resistance_Units                                        0x0955 // Specifies the units to use to return resistance measurements.
#define DAQmx_AI_Freq_Units                                              0x0806 // Specifies the units to use to return frequency measurements from the channel.
#define DAQmx_AI_Freq_ThreshVoltage                                      0x0815 // Specifies the voltage level at which to recognize waveform repetitions. You should select a voltage level that occurs only once within the entire period of a waveform. You also can select a voltage that occurs only once while the voltage rises or falls.
#define DAQmx_AI_Freq_Hyst                                               0x0814 // Specifies in volts a window below Threshold Level. The input voltage must pass below Threshold Level minus this value before NI-DAQmx recognizes a waveform repetition at Threshold Level. Hysteresis can improve the measurement accuracy when the signal contains noise or jitter.
#define DAQmx_AI_LVDT_Units                                              0x0910 // Specifies the units to use to return linear position measurements from the channel.
#define DAQmx_AI_LVDT_Sensitivity                                        0x0939 // Specifies the sensitivity of the LVDT. This value is in the units you specify with Sensitivity Units. Refer to the sensor documentation to determine this value.
#define DAQmx_AI_LVDT_SensitivityUnits                                   0x219A // Specifies the units of Sensitivity.
#define DAQmx_AI_RVDT_Units                                              0x0877 // Specifies the units to use to return angular position measurements from the channel.
#define DAQmx_AI_RVDT_Sensitivity                                        0x0903 // Specifies the sensitivity of the RVDT. This value is in the units you specify with Sensitivity Units. Refer to the sensor documentation to determine this value.
#define DAQmx_AI_RVDT_SensitivityUnits                                   0x219B // Specifies the units of Sensitivity.
#define DAQmx_AI_EddyCurrentProxProbe_Units                              0x2AC0 // Specifies the units to use to return proximity measurements from the channel.
#define DAQmx_AI_EddyCurrentProxProbe_Sensitivity                        0x2ABE // Specifies the sensitivity of the eddy current proximity probe . This value is in the units you specify with Sensitivity Units. Refer to the sensor documentation to determine this value.
#define DAQmx_AI_EddyCurrentProxProbe_SensitivityUnits                   0x2ABF // Specifies the units of Sensitivity.
#define DAQmx_AI_SoundPressure_MaxSoundPressureLvl                       0x223A // Specifies the maximum instantaneous sound pressure level you expect to measure. This value is in decibels, referenced to 20 micropascals. NI-DAQmx uses the maximum sound pressure level to calculate values in pascals for Maximum Value and Minimum Value for the channel.
#define DAQmx_AI_SoundPressure_Units                                     0x1528 // Specifies the units to use to return sound pressure measurements from the channel.
#define DAQmx_AI_SoundPressure_dBRef                                     0x29B1 // Specifies the decibel reference level in the units of the channel. When you read samples as a waveform, the decibel reference level is included in the waveform attributes. NI-DAQmx also uses the decibel reference level when converting Maximum Sound Pressure Level to a voltage level.
#define DAQmx_AI_Microphone_Sensitivity                                  0x1536 // Specifies the sensitivity of the microphone. This value is in mV/Pa. Refer to the sensor documentation to determine this value.
#define DAQmx_AI_Accel_Units                                             0x0673 // Specifies the units to use to return acceleration measurements from the channel.
#define DAQmx_AI_Accel_dBRef                                             0x29B2 // Specifies the decibel reference level in the units of the channel. When you read samples as a waveform, the decibel reference level is included in the waveform attributes.
#define DAQmx_AI_Accel_Sensitivity                                       0x0692 // Specifies the sensitivity of the accelerometer. This value is in the units you specify with Sensitivity Units. Refer to the sensor documentation to determine this value.
#define DAQmx_AI_Accel_SensitivityUnits                                  0x219C // Specifies the units of Sensitivity.
#define DAQmx_AI_Velocity_Units                                          0x2FF4 // Specifies in which unit to return velocity measurements from the channel.
#define DAQmx_AI_Velocity_IEPESensor_dBRef                               0x2FF5 // Specifies the decibel reference level in the units of the channel. When you read samples as a waveform, the decibel reference level is included in the waveform attributes.
#define DAQmx_AI_Velocity_IEPESensor_Sensitivity                         0x2FF6 // Specifies the sensitivity of the IEPE velocity sensor connected to the channel. Specify this value in the unit indicated by Sensitivity Units.
#define DAQmx_AI_Velocity_IEPESensor_SensitivityUnits                    0x2FF7 // Specifies the units for Sensitivity.
#define DAQmx_AI_Force_Units                                             0x2F75 // Specifies in which unit to return force or load measurements from the channel.
#define DAQmx_AI_Force_IEPESensor_Sensitivity                            0x2F81 // Specifies the sensitivity of the IEPE force sensor connected to the channel. Specify this value in the unit indicated by Sensitivity Units.
#define DAQmx_AI_Force_IEPESensor_SensitivityUnits                       0x2F82 // Specifies the units for Sensitivity.
#define DAQmx_AI_Pressure_Units                                          0x2F76 // Specifies  in which unit to return pressure measurements from the channel.
#define DAQmx_AI_Torque_Units                                            0x2F77 // Specifies in which unit to return torque measurements from the channel.
#define DAQmx_AI_Bridge_Units                                            0x2F92 // Specifies in which unit to return voltage ratios from the channel.
#define DAQmx_AI_Bridge_ElectricalUnits                                  0x2F87 // Specifies from which electrical unit to scale data. Select  the same unit that the sensor data sheet or calibration certificate uses for electrical values.
#define DAQmx_AI_Bridge_PhysicalUnits                                    0x2F88 // Specifies to which physical unit to scale electrical data. Select the same unit that the sensor data sheet or calibration certificate uses for physical values.
#define DAQmx_AI_Bridge_ScaleType                                        0x2F89 // Specifies the scaling type to use when scaling electrical values from the sensor to physical units.
#define DAQmx_AI_Bridge_TwoPointLin_First_ElectricalVal                  0x2F8A // Specifies the first electrical value, corresponding to Physical Value. Specify this value in the unit indicated by Electrical Units.
#define DAQmx_AI_Bridge_TwoPointLin_First_PhysicalVal                    0x2F8B // Specifies the first physical value, corresponding to Electrical Value. Specify this value in the unit indicated by Physical Units.
#define DAQmx_AI_Bridge_TwoPointLin_Second_ElectricalVal                 0x2F8C // Specifies the second electrical value, corresponding to Physical Value. Specify this value in the unit indicated by Electrical Units.
#define DAQmx_AI_Bridge_TwoPointLin_Second_PhysicalVal                   0x2F8D // Specifies the second physical value, corresponding to Electrical Value. Specify this value in the unit indicated by Physical Units.
#define DAQmx_AI_Bridge_Table_ElectricalVals                             0x2F8E // Specifies the array of electrical values that map to the values in Physical Values. Specify this value in the unit indicated by Electrical Units.
#define DAQmx_AI_Bridge_Table_PhysicalVals                               0x2F8F // Specifies the array of physical values that map to the values in Electrical Values. Specify this value in the unit indicated by Physical Units.
#define DAQmx_AI_Bridge_Poly_ForwardCoeff                                0x2F90 // Specifies an array of coefficients for the polynomial that converts electrical values to physical values. Each element of the array corresponds to a term of the equation. For example, if index three of the array is 9, the fourth term of the equation is 9x^3.
#define DAQmx_AI_Bridge_Poly_ReverseCoeff                                0x2F91 // Specifies an array of coefficients for the polynomial that converts physical values to electrical values. Each element of the array corresponds to a term of the equation. For example, if index three of the array is 9, the fourth term of the equation is 9x^3.
#define DAQmx_AI_Is_TEDS                                                 0x2983 // Indicates if the virtual channel was initialized using a TEDS bitstream from the corresponding physical channel.
#define DAQmx_AI_TEDS_Units                                              0x21E0 // Indicates the units defined by TEDS information associated with the channel.
#define DAQmx_AI_Coupling                                                0x0064 // Specifies the coupling for the channel.
#define DAQmx_AI_Impedance                                               0x0062 // Specifies the input impedance of the channel.
#define DAQmx_AI_TermCfg                                                 0x1097 // Specifies the terminal configuration for the channel.
#define DAQmx_AI_InputSrc                                                0x2198 // Specifies the source of the channel. You can use the signal from the I/O connector or one of several calibration signals. Certain devices have a single calibration signal bus. For these devices, you must specify the same calibration signal for all channels you connect to a calibration signal.
#define DAQmx_AI_ResistanceCfg                                           0x1881 // Specifies the resistance configuration for the channel. NI-DAQmx uses this value for any resistance-based measurements, including temperature measurement using a thermistor or RTD.
#define DAQmx_AI_LeadWireResistance                                      0x17EE // Specifies in ohms the resistance of the wires that lead to the sensor.
#define DAQmx_AI_Bridge_Cfg                                              0x0087 // Specifies the type of Wheatstone bridge connected to the channel.
#define DAQmx_AI_Bridge_NomResistance                                    0x17EC // Specifies in ohms the resistance of the bridge while not under load.
#define DAQmx_AI_Bridge_InitialVoltage                                   0x17ED // Specifies in volts the output voltage of the bridge while not under load. NI-DAQmx subtracts this value from any measurements before applying scaling equations.  If you set Initial Bridge Ratio, NI-DAQmx coerces this property to Initial Bridge Ratio times Actual Excitation Value. This property is set by DAQmx Perform Bridge Offset Nulling Calibration. If you set this property, NI-DAQmx coerces Initial Bridge Ratio...
#define DAQmx_AI_Bridge_InitialRatio                                     0x2F86 // Specifies in volts per volt the ratio of output voltage from the bridge to excitation voltage supplied to the bridge while not under load. NI-DAQmx subtracts this value from any measurements before applying scaling equations. If you set Initial Bridge Voltage, NI-DAQmx coerces this property  to Initial Bridge Voltage divided by Actual Excitation Value. If you set this property, NI-DAQmx coerces Initial Bridge Volt...
#define DAQmx_AI_Bridge_ShuntCal_Enable                                  0x0094 // Specifies whether to enable a shunt calibration switch. Use Shunt Cal Select to select the switch(es) to enable.
#define DAQmx_AI_Bridge_ShuntCal_Select                                  0x21D5 // Specifies which shunt calibration switch(es) to enable.  Use Shunt Cal Enable to enable the switch(es) you specify with this property.
#define DAQmx_AI_Bridge_ShuntCal_GainAdjust                              0x193F // Specifies the result of a shunt calibration. This property is set by DAQmx Perform Shunt Calibration. NI-DAQmx multiplies data read from the channel by the value of this property. This value should be close to 1.0.
#define DAQmx_AI_Bridge_ShuntCal_ShuntCalAResistance                     0x2F78 // Specifies in ohms the desired value of the internal shunt calibration A resistor.
#define DAQmx_AI_Bridge_ShuntCal_ShuntCalAActualResistance               0x2F79 // Specifies in ohms the actual value of the internal shunt calibration A resistor.
#define DAQmx_AI_Bridge_Balance_CoarsePot                                0x17F1 // Specifies by how much to compensate for offset in the signal. This value can be between 0 and 127.
#define DAQmx_AI_Bridge_Balance_FinePot                                  0x18F4 // Specifies by how much to compensate for offset in the signal. This value can be between 0 and 4095.
#define DAQmx_AI_CurrentShunt_Loc                                        0x17F2 // Specifies the shunt resistor location for current measurements.
#define DAQmx_AI_CurrentShunt_Resistance                                 0x17F3 // Specifies in ohms the external shunt resistance for current measurements.
#define DAQmx_AI_Excit_Src                                               0x17F4 // Specifies the source of excitation.
#define DAQmx_AI_Excit_Val                                               0x17F5 // Specifies the amount of excitation that the sensor requires. If Voltage or Current is  DAQmx_Val_Voltage, this value is in volts. If Voltage or Current is  DAQmx_Val_Current, this value is in amperes.
#define DAQmx_AI_Excit_UseForScaling                                     0x17FC // Specifies if NI-DAQmx divides the measurement by the excitation. You should typically set this property to TRUE for ratiometric transducers. If you set this property to TRUE, set Maximum Value and Minimum Value to reflect the scaling.
#define DAQmx_AI_Excit_UseMultiplexed                                    0x2180 // Specifies if the SCXI-1122 multiplexes the excitation to the upper half of the channels as it advances through the scan list.
#define DAQmx_AI_Excit_ActualVal                                         0x1883 // Specifies the actual amount of excitation supplied by an internal excitation source.  If you read an internal excitation source more precisely with an external device, set this property to the value you read.  NI-DAQmx ignores this value for external excitation. When performing shunt calibration, some devices set this property automatically.
#define DAQmx_AI_Excit_DCorAC                                            0x17FB // Specifies if the excitation supply is DC or AC.
#define DAQmx_AI_Excit_VoltageOrCurrent                                  0x17F6 // Specifies if the channel uses current or voltage excitation.
#define DAQmx_AI_ACExcit_Freq                                            0x0101 // Specifies the AC excitation frequency in Hertz.
#define DAQmx_AI_ACExcit_SyncEnable                                      0x0102 // Specifies whether to synchronize the AC excitation source of the channel to that of another channel. Synchronize the excitation sources of multiple channels to use multichannel sensors. Set this property to FALSE for the master channel and to TRUE for the slave channels.
#define DAQmx_AI_ACExcit_WireMode                                        0x18CD // Specifies the number of leads on the LVDT or RVDT. Some sensors require you to tie leads together to create a four- or five- wire sensor. Refer to the sensor documentation for more information.
#define DAQmx_AI_OpenThrmcplDetectEnable                                 0x2F72 // Specifies whether to apply the open thermocouple detection bias voltage to the channel. Changing the value of this property on a channel may require settling time before the data returned is valid. To compensate for this settling time, discard unsettled data or add a delay between committing and starting the task. Refer to your device specifications for the required settling time. When open thermocouple detection ...
#define DAQmx_AI_Thrmcpl_LeadOffsetVoltage                               0x2FB8 // Specifies the lead offset nulling voltage to subtract from measurements on a device. This property is ignored if open thermocouple detection is disabled.
#define DAQmx_AI_Atten                                                   0x1801 // Specifies the amount of attenuation to use.
#define DAQmx_AI_ProbeAtten                                              0x2A88 // Specifies the amount of attenuation provided by the probe connected to the channel. Specify this attenuation as a ratio.
#define DAQmx_AI_Lowpass_Enable                                          0x1802 // Specifies whether to enable the lowpass filter of the channel.
#define DAQmx_AI_Lowpass_CutoffFreq                                      0x1803 // Specifies the frequency in Hertz that corresponds to the -3dB cutoff of the filter.
#define DAQmx_AI_Lowpass_SwitchCap_ClkSrc                                0x1884 // Specifies the source of the filter clock. If you need a higher resolution for the filter, you can supply an external clock to increase the resolution. Refer to the SCXI-1141/1142/1143 User Manual for more information.
#define DAQmx_AI_Lowpass_SwitchCap_ExtClkFreq                            0x1885 // Specifies the frequency of the external clock when you set Clock Source to DAQmx_Val_External.  NI-DAQmx uses this frequency to set the pre- and post- filters on the SCXI-1141, SCXI-1142, and SCXI-1143. On those devices, NI-DAQmx determines the filter cutoff by using the equation f/(100*n), where f is the external frequency, and n is the external clock divisor. Refer to the SCXI-1141/1142/1143 User Manual for more...
#define DAQmx_AI_Lowpass_SwitchCap_ExtClkDiv                             0x1886 // Specifies the divisor for the external clock when you set Clock Source to DAQmx_Val_External. On the SCXI-1141, SCXI-1142, and SCXI-1143, NI-DAQmx determines the filter cutoff by using the equation f/(100*n), where f is the external frequency, and n is the external clock divisor. Refer to the SCXI-1141/1142/1143 User Manual for more information.
#define DAQmx_AI_Lowpass_SwitchCap_OutClkDiv                             0x1887 // Specifies the divisor for the output clock.  NI-DAQmx uses the cutoff frequency to determine the output clock frequency. Refer to the SCXI-1141/1142/1143 User Manual for more information.
#define DAQmx_AI_FilterDelay                                             0x2FED // Indicates the amount of time between when the ADC samples data and when the sample is read by the host device.
#define DAQmx_AI_RemoveFilterDelay                                       0x2FBD // Specifies if filter delay removal is enabled on the device. By default, filter delay removal is disabled on supported devices.
#define DAQmx_AI_AveragingWinSize                                        0x2FEE // Specifies the number of samples to average while acquiring data. Increasing the number of samples to average reduces noise in your measurement.
#define DAQmx_AI_ResolutionUnits                                         0x1764 // Indicates the units of Resolution Value.
#define DAQmx_AI_Resolution                                              0x1765 // Indicates the resolution of the analog-to-digital converter of the channel. This value is in the units you specify with Resolution Units.
#define DAQmx_AI_RawSampSize                                             0x22DA // Indicates in bits the size of a raw sample from the device.
#define DAQmx_AI_RawSampJustification                                    0x0050 // Indicates the justification of a raw sample from the device.
#define DAQmx_AI_ADCTimingMode                                           0x29F9 // Specifies the ADC timing mode, controlling the tradeoff between speed and effective resolution. Some ADC timing modes provide increased powerline noise rejection. On devices that have an AI Convert clock, this setting affects both the maximum and default values for Rate. You must use the same ADC timing mode for all channels on a device, but you can use different ADC timing modes for different devices in the same ...
#define DAQmx_AI_ADCCustomTimingMode                                     0x2F6B // Specifies the timing mode of the ADC when Timing Mode is DAQmx_Val_Custom.
#define DAQmx_AI_Dither_Enable                                           0x0068 // Specifies whether to enable dithering.  Dithering adds Gaussian noise to the input signal. You can use dithering to achieve higher resolution measurements by over sampling the input signal and averaging the results.
#define DAQmx_AI_ChanCal_HasValidCalInfo                                 0x2297 // Indicates if the channel has calibration information.
#define DAQmx_AI_ChanCal_EnableCal                                       0x2298 // Specifies whether to enable the channel calibration associated with the channel.
#define DAQmx_AI_ChanCal_ApplyCalIfExp                                   0x2299 // Specifies whether to apply the channel calibration to the channel after the expiration date has passed.
#define DAQmx_AI_ChanCal_ScaleType                                       0x229C // Specifies the method or equation form that the calibration scale uses.
#define DAQmx_AI_ChanCal_Table_PreScaledVals                             0x229D // Specifies the reference values collected when calibrating the channel.
#define DAQmx_AI_ChanCal_Table_ScaledVals                                0x229E // Specifies the acquired values collected when calibrating the channel.
#define DAQmx_AI_ChanCal_Poly_ForwardCoeff                               0x229F // Specifies the forward polynomial values used for calibrating the channel.
#define DAQmx_AI_ChanCal_Poly_ReverseCoeff                               0x22A0 // Specifies the reverse polynomial values used for calibrating the channel.
#define DAQmx_AI_ChanCal_OperatorName                                    0x22A3 // Specifies the name of the operator who performed the channel calibration.
#define DAQmx_AI_ChanCal_Desc                                            0x22A4 // Specifies the description entered for the calibration of the channel.
#define DAQmx_AI_ChanCal_Verif_RefVals                                   0x22A1 // Specifies the reference values collected when verifying the calibration. NI-DAQmx stores these values as a record of calibration accuracy and does not use them in the scaling process.
#define DAQmx_AI_ChanCal_Verif_AcqVals                                   0x22A2 // Specifies the acquired values collected when verifying the calibration. NI-DAQmx stores these values as a record of calibration accuracy and does not use them in the scaling process.
#define DAQmx_AI_Rng_High                                                0x1815 // Specifies the upper limit of the input range of the device. This value is in the native units of the device. On E Series devices, for example, the native units is volts.
#define DAQmx_AI_Rng_Low                                                 0x1816 // Specifies the lower limit of the input range of the device. This value is in the native units of the device. On E Series devices, for example, the native units is volts.
#define DAQmx_AI_DCOffset                                                0x2A89 // Specifies the DC value to add to the input range of the device. Use High and Low to specify the input range. This offset is in the native units of the device .
#define DAQmx_AI_Gain                                                    0x1818 // Specifies a gain factor to apply to the channel.
#define DAQmx_AI_SampAndHold_Enable                                      0x181A // Specifies whether to enable the sample and hold circuitry of the device. When you disable sample and hold circuitry, a small voltage offset might be introduced into the signal.  You can eliminate this offset by using Auto Zero Mode to perform an auto zero on the channel.
#define DAQmx_AI_AutoZeroMode                                            0x1760 // Specifies how often to measure ground. NI-DAQmx subtracts the measured ground voltage from every sample.
#define DAQmx_AI_DataXferMech                                            0x1821 // Specifies the data transfer mode for the device.
#define DAQmx_AI_DataXferReqCond                                         0x188B // Specifies under what condition to transfer data from the onboard memory of the device to the buffer.
#define DAQmx_AI_DataXferCustomThreshold                                 0x230C // Specifies the number of samples that must be in the FIFO to transfer data from the device if Data Transfer Request Condition is DAQmx_Val_OnbrdMemCustomThreshold.
#define DAQmx_AI_UsbXferReqSize                                          0x2A8E // Specifies the maximum size of a USB transfer request in bytes. Modify this value to affect performance under different combinations of operating system and device.
#define DAQmx_AI_UsbXferReqCount                                         0x3000 // Specifies the maximum number of simultaneous USB transfers used to stream data. Modify this value to affect performance under different combinations of operating system and device.
#define DAQmx_AI_MemMapEnable                                            0x188C // Specifies for NI-DAQmx to map hardware registers to the memory space of the application, if possible. Normally, NI-DAQmx maps hardware registers to memory accessible only to the kernel. Mapping the registers to the memory space of the application increases performance. However, if the application accesses the memory space mapped to the registers, it can adversely affect the operation of the device and possibly res...
#define DAQmx_AI_RawDataCompressionType                                  0x22D8 // Specifies the type of compression to apply to raw samples returned from the device.
#define DAQmx_AI_LossyLSBRemoval_CompressedSampSize                      0x22D9 // Specifies the number of bits to return in a raw sample when Raw Data Compression Type is set to DAQmx_Val_LossyLSBRemoval.
#define DAQmx_AI_DevScalingCoeff                                         0x1930 // Indicates the coefficients of a polynomial equation that NI-DAQmx uses to scale values from the native format of the device to volts. Each element of the array corresponds to a term of the equation. For example, if index two of the array is 4, the third term of the equation is 4x^2. Scaling coefficients do not account for any custom scales or sensors contained by the channel.
#define DAQmx_AI_EnhancedAliasRejectionEnable                            0x2294 // Specifies whether to enable enhanced alias rejection. Leave this property set to the default value for most applications.
#define DAQmx_AO_Max                                                     0x1186 // Specifies the maximum value you expect to generate. The value is in the units you specify with a units property. If you try to write a value larger than the maximum value, NI-DAQmx generates an error. NI-DAQmx might coerce this value to a smaller value if other task settings restrict the device from generating the desired maximum.
#define DAQmx_AO_Min                                                     0x1187 // Specifies the minimum value you expect to generate. The value is in the units you specify with a units property. If you try to write a value smaller than the minimum value, NI-DAQmx generates an error. NI-DAQmx might coerce this value to a larger value if other task settings restrict the device from generating the desired minimum.
#define DAQmx_AO_CustomScaleName                                         0x1188 // Specifies the name of a custom scale for the channel.
#define DAQmx_AO_OutputType                                              0x1108 // Indicates whether the channel generates voltage,  current, or a waveform.
#define DAQmx_AO_Voltage_Units                                           0x1184 // Specifies in what units to generate voltage on the channel. Write data to the channel in the units you select.
#define DAQmx_AO_Voltage_CurrentLimit                                    0x2A1D // Specifies the current limit, in amperes, for the voltage channel.
#define DAQmx_AO_Current_Units                                           0x1109 // Specifies in what units to generate current on the channel. Write data to the channel in the units you select.
#define DAQmx_AO_FuncGen_Type                                            0x2A18 // Specifies the kind of the waveform to generate.
#define DAQmx_AO_FuncGen_Freq                                            0x2A19 // Specifies the frequency of the waveform to generate in hertz.
#define DAQmx_AO_FuncGen_Amplitude                                       0x2A1A // Specifies the zero-to-peak amplitude of the waveform to generate in volts. Zero and negative values are valid.
#define DAQmx_AO_FuncGen_Offset                                          0x2A1B // Specifies the voltage offset of the waveform to generate.
#define DAQmx_AO_FuncGen_Square_DutyCycle                                0x2A1C // Specifies the square wave duty cycle of the waveform to generate.
#define DAQmx_AO_FuncGen_ModulationType                                  0x2A22 // Specifies if the device generates a modulated version of the waveform using the original waveform as a carrier and input from an external terminal as the signal.
#define DAQmx_AO_FuncGen_FMDeviation                                     0x2A23 // Specifies the FM deviation in hertz per volt when Type is DAQmx_Val_FM.
#define DAQmx_AO_OutputImpedance                                         0x1490 // Specifies in ohms the impedance of the analog output stage of the device.
#define DAQmx_AO_LoadImpedance                                           0x0121 // Specifies in ohms the load impedance connected to the analog output channel.
#define DAQmx_AO_IdleOutputBehavior                                      0x2240 // Specifies the state of the channel when no generation is in progress.
#define DAQmx_AO_TermCfg                                                 0x188E // Specifies the terminal configuration of the channel.
#define DAQmx_AO_ResolutionUnits                                         0x182B // Specifies the units of Resolution Value.
#define DAQmx_AO_Resolution                                              0x182C // Indicates the resolution of the digital-to-analog converter of the channel. This value is in the units you specify with Resolution Units.
#define DAQmx_AO_DAC_Rng_High                                            0x182E // Specifies the upper limit of the output range of the device. This value is in the native units of the device. On E Series devices, for example, the native units is volts.
#define DAQmx_AO_DAC_Rng_Low                                             0x182D // Specifies the lower limit of the output range of the device. This value is in the native units of the device. On E Series devices, for example, the native units is volts.
#define DAQmx_AO_DAC_Ref_ConnToGnd                                       0x0130 // Specifies whether to ground the internal DAC reference. Grounding the internal DAC reference has the effect of grounding all analog output channels and stopping waveform generation across all analog output channels regardless of whether the channels belong to the current task. You can ground the internal DAC reference only when Source is DAQmx_Val_Internal and Allow Connecting DAC Reference to Ground at Runtime is...
#define DAQmx_AO_DAC_Ref_AllowConnToGnd                                  0x1830 // Specifies whether to allow grounding the internal DAC reference at run time. You must set this property to TRUE and set Source to DAQmx_Val_Internal before you can set Connect DAC Reference to Ground to TRUE.
#define DAQmx_AO_DAC_Ref_Src                                             0x0132 // Specifies the source of the DAC reference voltage. The value of this voltage source determines the full-scale value of the DAC.
#define DAQmx_AO_DAC_Ref_ExtSrc                                          0x2252 // Specifies the source of the DAC reference voltage if Source is DAQmx_Val_External. The valid sources for this signal vary by device.
#define DAQmx_AO_DAC_Ref_Val                                             0x1832 // Specifies in volts the value of the DAC reference voltage. This voltage determines the full-scale range of the DAC. Smaller reference voltages result in smaller ranges, but increased resolution.
#define DAQmx_AO_DAC_Offset_Src                                          0x2253 // Specifies the source of the DAC offset voltage. The value of this voltage source determines the full-scale value of the DAC.
#define DAQmx_AO_DAC_Offset_ExtSrc                                       0x2254 // Specifies the source of the DAC offset voltage if Source is DAQmx_Val_External. The valid sources for this signal vary by device.
#define DAQmx_AO_DAC_Offset_Val                                          0x2255 // Specifies in volts the value of the DAC offset voltage. To achieve best accuracy, the DAC offset value should be hand calibrated.
#define DAQmx_AO_ReglitchEnable                                          0x0133 // Specifies whether to enable reglitching.  The output of a DAC normally glitches whenever the DAC is updated with a new value. The amount of glitching differs from code to code and is generally largest at major code transitions.  Reglitching generates uniform glitch energy at each code transition and provides for more uniform glitches.  Uniform glitch energy makes it easier to filter out the noise introduced from g...
#define DAQmx_AO_Gain                                                    0x0118 // Specifies in decibels the gain factor to apply to the channel.
#define DAQmx_AO_UseOnlyOnBrdMem                                         0x183A // Specifies whether to write samples directly to the onboard memory of the device, bypassing the memory buffer. Generally, you cannot update onboard memory directly after you start the task. Onboard memory includes data FIFOs.
#define DAQmx_AO_DataXferMech                                            0x0134 // Specifies the data transfer mode for the device.
#define DAQmx_AO_DataXferReqCond                                         0x183C // Specifies under what condition to transfer data from the buffer to the onboard memory of the device.
#define DAQmx_AO_UsbXferReqSize                                          0x2A8F // Specifies the maximum size of a USB transfer request in bytes. Modify this value to affect performance under different combinations of operating system and device.
#define DAQmx_AO_UsbXferReqCount                                         0x3001 // Specifies the maximum number of simultaneous USB transfers used to stream data. Modify this value to affect performance under different combinations of operating system and device.
#define DAQmx_AO_MemMapEnable                                            0x188F // Specifies for NI-DAQmx to map hardware registers to the memory space of the application, if possible. Normally, NI-DAQmx maps hardware registers to memory accessible only to the kernel. Mapping the registers to the memory space of the application increases performance. However, if the application accesses the memory space mapped to the registers, it can adversely affect the operation of the device and possibly res...
#define DAQmx_AO_DevScalingCoeff                                         0x1931 // Indicates the coefficients of a linear equation that NI-DAQmx uses to scale values from a voltage to the native format of the device. Each element of the array corresponds to a term of the equation. The first element of the array corresponds to the y-intercept, and the second element corresponds to the slope. Scaling coefficients do not account for any custom scales that may be applied to the channel.
#define DAQmx_AO_EnhancedImageRejectionEnable                            0x2241 // Specifies whether to enable the DAC interpolation filter. Disable the interpolation filter to improve DAC signal-to-noise ratio at the expense of degraded image rejection.
#define DAQmx_DI_InvertLines                                             0x0793 // Specifies whether to invert the lines in the channel. If you set this property to TRUE, the lines are at high logic when off and at low logic when on.
#define DAQmx_DI_NumLines                                                0x2178 // Indicates the number of digital lines in the channel.
#define DAQmx_DI_DigFltr_Enable                                          0x21D6 // Specifies whether to enable the digital filter for the line(s) or port(s). You can enable the filter on a line-by-line basis. You do not have to enable the filter for all lines in a channel.
#define DAQmx_DI_DigFltr_MinPulseWidth                                   0x21D7 // Specifies in seconds the minimum pulse width the filter recognizes as a valid high or low state transition.
#define DAQmx_DI_DigFltr_EnableBusMode                                   0x2EFE // Specifies whether to enable bus mode for digital filtering. If you set this property to TRUE, NI-DAQmx treats all lines that use common filtering settings as a bus. If any line in the bus has jitter, all lines in the bus hold state until the entire bus stabilizes, or until 2 times the minimum pulse width elapses. If you set this property to FALSE, NI-DAQmx filters all lines individually. Jitter in one line does no...
#define DAQmx_DI_DigFltr_TimebaseSrc                                     0x2ED4 // Specifies the terminal of the signal to use as the timebase of the digital filter.
#define DAQmx_DI_DigFltr_TimebaseRate                                    0x2ED5 // Specifies in hertz the rate of the digital filter timebase. NI-DAQmx uses this value to compute settings for the filter.
#define DAQmx_DI_DigSync_Enable                                          0x2ED6 // Specifies whether to synchronize recognition of transitions in the signal to the internal timebase of the device.
#define DAQmx_DI_Tristate                                                0x1890 // Specifies whether to tristate the lines in the channel. If you set this property to TRUE, NI-DAQmx tristates the lines in the channel. If you set this property to FALSE, NI-DAQmx does not modify the configuration of the lines even if the lines were previously tristated. Set this property to FALSE to read lines in other tasks or to read output-only lines.
#define DAQmx_DI_LogicFamily                                             0x296D // Specifies the logic family to use for acquisition. A logic family corresponds to voltage thresholds that are compatible with a group of voltage standards. Refer to the device documentation for information on the logic high and logic low voltages for these logic families.
#define DAQmx_DI_DataXferMech                                            0x2263 // Specifies the data transfer mode for the device.
#define DAQmx_DI_DataXferReqCond                                         0x2264 // Specifies under what condition to transfer data from the onboard memory of the device to the buffer.
#define DAQmx_DI_UsbXferReqSize                                          0x2A90 // Specifies the maximum size of a USB transfer request in bytes. Modify this value to affect performance under different combinations of operating system and device.
#define DAQmx_DI_UsbXferReqCount                                         0x3002 // Specifies the maximum number of simultaneous USB transfers used to stream data. Modify this value to affect performance under different combinations of operating system and device.
#define DAQmx_DI_MemMapEnable                                            0x296A // Specifies for NI-DAQmx to map hardware registers to the memory space of the application, if possible. Normally, NI-DAQmx maps hardware registers to memory accessible only to the kernel. Mapping the registers to the memory space of the application increases performance. However, if the application accesses the memory space mapped to the registers, it can adversely affect the operation of the device and possibly res...
#define DAQmx_DI_AcquireOn                                               0x2966 // Specifies on which edge of the sample clock to acquire samples.
#define DAQmx_DO_OutputDriveType                                         0x1137 // Specifies the drive type for digital output channels.
#define DAQmx_DO_InvertLines                                             0x1133 // Specifies whether to invert the lines in the channel. If you set this property to TRUE, the lines are at high logic when off and at low logic when on.
#define DAQmx_DO_NumLines                                                0x2179 // Indicates the number of digital lines in the channel.
#define DAQmx_DO_Tristate                                                0x18F3 // Specifies whether to stop driving the channel and set it to a high-impedance state. You must commit the task for this setting to take effect.
#define DAQmx_DO_LineStates_StartState                                   0x2972 // Specifies the state of the lines in a digital output task when the task starts.
#define DAQmx_DO_LineStates_PausedState                                  0x2967 // Specifies the state of the lines in a digital output task when the task pauses.
#define DAQmx_DO_LineStates_DoneState                                    0x2968 // Specifies the state of the lines in a digital output task when the task completes execution.
#define DAQmx_DO_LogicFamily                                             0x296E // Specifies the logic family to use for generation. A logic family corresponds to voltage thresholds that are compatible with a group of voltage standards. Refer to the device documentation for information on the logic high and logic low voltages for these logic families.
#define DAQmx_DO_Overcurrent_Limit                                       0x2A85 // Specifies the current threshold in Amperes for the channel. A value of 0 means the channel observes no limit. Devices can monitor only a finite number of current thresholds simultaneously. If you attempt to monitor additional thresholds, NI-DAQmx returns an error.
#define DAQmx_DO_Overcurrent_AutoReenable                                0x2A86 // Specifies whether to automatically reenable channels after they no longer exceed the current limit specified by Current Limit.
#define DAQmx_DO_Overcurrent_ReenablePeriod                              0x2A87 // Specifies the delay in seconds between the time a channel no longer exceeds the current limit and the reactivation of that channel, if Automatic Re-enable is TRUE.
#define DAQmx_DO_UseOnlyOnBrdMem                                         0x2265 // Specifies whether to write samples directly to the onboard memory of the device, bypassing the memory buffer. Generally, you cannot update onboard memory after you start the task. Onboard memory includes data FIFOs.
#define DAQmx_DO_DataXferMech                                            0x2266 // Specifies the data transfer mode for the device.
#define DAQmx_DO_DataXferReqCond                                         0x2267 // Specifies under what condition to transfer data from the buffer to the onboard memory of the device.
#define DAQmx_DO_UsbXferReqSize                                          0x2A91 // Specifies the maximum size of a USB transfer request in bytes. Modify this value to affect performance under different combinations of operating system and device.
#define DAQmx_DO_UsbXferReqCount                                         0x3003 // Specifies the maximum number of simultaneous USB transfers used to stream data. Modify this value to affect performance under different combinations of operating system and device.
#define DAQmx_DO_MemMapEnable                                            0x296B // Specifies for NI-DAQmx to map hardware registers to the memory space of the application, if possible. Normally, NI-DAQmx maps hardware registers to memory accessible only to the kernel. Mapping the registers to the memory space of the application increases performance. However, if the application accesses the memory space mapped to the registers, it can adversely affect the operation of the device and possibly res...
#define DAQmx_DO_GenerateOn                                              0x2969 // Specifies on which edge of the sample clock to generate samples.
#define DAQmx_CI_Max                                                     0x189C // Specifies the maximum value you expect to measure. This value is in the units you specify with a units property. When you query this property, it returns the coerced maximum value that the hardware can measure with the current settings.
#define DAQmx_CI_Min                                                     0x189D // Specifies the minimum value you expect to measure. This value is in the units you specify with a units property. When you query this property, it returns the coerced minimum value that the hardware can measure with the current settings.
#define DAQmx_CI_CustomScaleName                                         0x189E // Specifies the name of a custom scale for the channel.
#define DAQmx_CI_MeasType                                                0x18A0 // Indicates the measurement to take with the channel.
#define DAQmx_CI_Freq_Units                                              0x18A1 // Specifies the units to use to return frequency measurements.
#define DAQmx_CI_Freq_Term                                               0x18A2 // Specifies the input terminal of the signal to measure.
#define DAQmx_CI_Freq_StartingEdge                                       0x0799 // Specifies between which edges to measure the frequency of the signal.
#define DAQmx_CI_Freq_MeasMeth                                           0x0144 // Specifies the method to use to measure the frequency of the signal.
#define DAQmx_CI_Freq_EnableAveraging                                    0x2ED0 // Specifies whether to enable averaging mode for Sample Clock-timed frequency measurements.
#define DAQmx_CI_Freq_MeasTime                                           0x0145 // Specifies in seconds the length of time to measure the frequency of the signal if Method is DAQmx_Val_HighFreq2Ctr. Measurement accuracy increases with increased measurement time and with increased signal frequency. If you measure a high-frequency signal for too long, however, the count register could roll over, which results in an incorrect measurement.
#define DAQmx_CI_Freq_Div                                                0x0147 // Specifies the value by which to divide the input signal if  Method is DAQmx_Val_LargeRng2Ctr. The larger the divisor, the more accurate the measurement. However, too large a value could cause the count register to roll over, which results in an incorrect measurement.
#define DAQmx_CI_Freq_DigFltr_Enable                                     0x21E7 // Specifies whether to apply the pulse width filter to the signal.
#define DAQmx_CI_Freq_DigFltr_MinPulseWidth                              0x21E8 // Specifies in seconds the minimum pulse width the filter recognizes.
#define DAQmx_CI_Freq_DigFltr_TimebaseSrc                                0x21E9 // Specifies the input terminal of the signal to use as the timebase of the pulse width filter.
#define DAQmx_CI_Freq_DigFltr_TimebaseRate                               0x21EA // Specifies in hertz the rate of the pulse width filter timebase. NI-DAQmx uses this value to compute settings for the filter.
#define DAQmx_CI_Freq_DigSync_Enable                                     0x21EB // Specifies whether to synchronize recognition of transitions in the signal to the internal timebase of the device.
#define DAQmx_CI_Period_Units                                            0x18A3 // Specifies the unit to use to return period measurements.
#define DAQmx_CI_Period_Term                                             0x18A4 // Specifies the input terminal of the signal to measure.
#define DAQmx_CI_Period_StartingEdge                                     0x0852 // Specifies between which edges to measure the period of the signal.
#define DAQmx_CI_Period_MeasMeth                                         0x192C // Specifies the method to use to measure the period of the signal.
#define DAQmx_CI_Period_EnableAveraging                                  0x2ED1 // Specifies whether to enable averaging mode for Sample Clock-timed period measurements.
#define DAQmx_CI_Period_MeasTime                                         0x192D // Specifies in seconds the length of time to measure the period of the signal if Method is DAQmx_Val_HighFreq2Ctr. Measurement accuracy increases with increased measurement time and with increased signal frequency. If you measure a high-frequency signal for too long, however, the count register could roll over, which results in an incorrect measurement.
#define DAQmx_CI_Period_Div                                              0x192E // Specifies the value by which to divide the input signal if Method is DAQmx_Val_LargeRng2Ctr. The larger the divisor, the more accurate the measurement. However, too large a value could cause the count register to roll over, which results in an incorrect measurement.
#define DAQmx_CI_Period_DigFltr_Enable                                   0x21EC // Specifies whether to apply the pulse width filter to the signal.
#define DAQmx_CI_Period_DigFltr_MinPulseWidth                            0x21ED // Specifies in seconds the minimum pulse width the filter recognizes.
#define DAQmx_CI_Period_DigFltr_TimebaseSrc                              0x21EE // Specifies the input terminal of the signal to use as the timebase of the pulse width filter.
#define DAQmx_CI_Period_DigFltr_TimebaseRate                             0x21EF // Specifies in hertz the rate of the pulse width filter timebase. NI-DAQmx uses this value to compute settings for the filter.
#define DAQmx_CI_Period_DigSync_Enable                                   0x21F0 // Specifies whether to synchronize recognition of transitions in the signal to the internal timebase of the device.
#define DAQmx_CI_CountEdges_Term                                         0x18C7 // Specifies the input terminal of the signal to measure.
#define DAQmx_CI_CountEdges_Dir                                          0x0696 // Specifies whether to increment or decrement the counter on each edge.
#define DAQmx_CI_CountEdges_DirTerm                                      0x21E1 // Specifies the source terminal of the digital signal that controls the count direction if Direction is DAQmx_Val_ExtControlled.
#define DAQmx_CI_CountEdges_CountDir_DigFltr_Enable                      0x21F1 // Specifies whether to apply the pulse width filter to the signal.
#define DAQmx_CI_CountEdges_CountDir_DigFltr_MinPulseWidth               0x21F2 // Specifies in seconds the minimum pulse width the filter recognizes.
#define DAQmx_CI_CountEdges_CountDir_DigFltr_TimebaseSrc                 0x21F3 // Specifies the input terminal of the signal to use as the timebase of the pulse width filter.
#define DAQmx_CI_CountEdges_CountDir_DigFltr_TimebaseRate                0x21F4 // Specifies in hertz the rate of the pulse width filter timebase. NI-DAQmx uses this value to compute settings for the filter.
#define DAQmx_CI_CountEdges_CountDir_DigSync_Enable                      0x21F5 // Specifies whether to synchronize recognition of transitions in the signal to the internal timebase of the device.
#define DAQmx_CI_CountEdges_InitialCnt                                   0x0698 // Specifies the starting value from which to count.
#define DAQmx_CI_CountEdges_ActiveEdge                                   0x0697 // Specifies on which edges to increment or decrement the counter.
#define DAQmx_CI_CountEdges_CountReset_Enable                            0x2FAF // Specifies whether to reset the count on the active edge specified with Input Terminal.
#define DAQmx_CI_CountEdges_CountReset_ResetCount                        0x2FB0 // Specifies the value to reset the count to.
#define DAQmx_CI_CountEdges_CountReset_Term                              0x2FB1 // Specifies the input terminal of the signal to reset the count.
#define DAQmx_CI_CountEdges_CountReset_ActiveEdge                        0x2FB2 // Specifies on which edge of the signal to reset the count.
#define DAQmx_CI_CountEdges_CountReset_DigFltr_Enable                    0x2FB3 // Specifies whether to apply the pulse width filter to the signal.
#define DAQmx_CI_CountEdges_CountReset_DigFltr_MinPulseWidth             0x2FB4 // Specifies the minimum pulse width the filter recognizes.
#define DAQmx_CI_CountEdges_CountReset_DigFltr_TimebaseSrc               0x2FB5 // Specifies the input of the signal to use as the timebase of the pulse width filter.
#define DAQmx_CI_CountEdges_CountReset_DigFltr_TimebaseRate              0x2FB6 // Specifies in hertz the rate of the pulse width filter timebase. NI-DAQmx uses this value to compute settings for the filter.
#define DAQmx_CI_CountEdges_CountReset_DigSync_Enable                    0x2FB7 // Specifies whether to synchronize recognition of transitions in the signal to the internal timebase of the device.
#define DAQmx_CI_CountEdges_DigFltr_Enable                               0x21F6 // Specifies whether to apply the pulse width filter to the signal.
#define DAQmx_CI_CountEdges_DigFltr_MinPulseWidth                        0x21F7 // Specifies in seconds the minimum pulse width the filter recognizes.
#define DAQmx_CI_CountEdges_DigFltr_TimebaseSrc                          0x21F8 // Specifies the input terminal of the signal to use as the timebase of the pulse width filter.
#define DAQmx_CI_CountEdges_DigFltr_TimebaseRate                         0x21F9 // Specifies in hertz the rate of the pulse width filter timebase. NI-DAQmx uses this value to compute settings for the filter.
#define DAQmx_CI_CountEdges_DigSync_Enable                               0x21FA // Specifies whether to synchronize recognition of transitions in the signal to the internal timebase of the device.
#define DAQmx_CI_AngEncoder_Units                                        0x18A6 // Specifies the units to use to return angular position measurements from the channel.
#define DAQmx_CI_AngEncoder_PulsesPerRev                                 0x0875 // Specifies the number of pulses the encoder generates per revolution. This value is the number of pulses on either signal A or signal B, not the total number of pulses on both signal A and signal B.
#define DAQmx_CI_AngEncoder_InitialAngle                                 0x0881 // Specifies the starting angle of the encoder. This value is in the units you specify with Units.
#define DAQmx_CI_LinEncoder_Units                                        0x18A9 // Specifies the units to use to return linear encoder measurements from the channel.
#define DAQmx_CI_LinEncoder_DistPerPulse                                 0x0911 // Specifies the distance to measure for each pulse the encoder generates on signal A or signal B. This value is in the units you specify with Units.
#define DAQmx_CI_LinEncoder_InitialPos                                   0x0915 // Specifies the position of the encoder when the measurement begins. This value is in the units you specify with Units.
#define DAQmx_CI_Encoder_DecodingType                                    0x21E6 // Specifies how to count and interpret the pulses the encoder generates on signal A and signal B. DAQmx_Val_X1, DAQmx_Val_X2, and DAQmx_Val_X4 are valid for quadrature encoders only. DAQmx_Val_TwoPulseCounting is valid for two-pulse encoders only.
#define DAQmx_CI_Encoder_AInputTerm                                      0x219D // Specifies the terminal to which signal A is connected.
#define DAQmx_CI_Encoder_AInput_DigFltr_Enable                           0x21FB // Specifies whether to apply the pulse width filter to the signal.
#define DAQmx_CI_Encoder_AInput_DigFltr_MinPulseWidth                    0x21FC // Specifies in seconds the minimum pulse width the filter recognizes.
#define DAQmx_CI_Encoder_AInput_DigFltr_TimebaseSrc                      0x21FD // Specifies the input terminal of the signal to use as the timebase of the pulse width filter.
#define DAQmx_CI_Encoder_AInput_DigFltr_TimebaseRate                     0x21FE // Specifies in hertz the rate of the pulse width filter timebase. NI-DAQmx uses this value to compute settings for the filter.
#define DAQmx_CI_Encoder_AInput_DigSync_Enable                           0x21FF // Specifies whether to synchronize recognition of transitions in the signal to the internal timebase of the device.
#define DAQmx_CI_Encoder_BInputTerm                                      0x219E // Specifies the terminal to which signal B is connected.
#define DAQmx_CI_Encoder_BInput_DigFltr_Enable                           0x2200 // Specifies whether to apply the pulse width filter to the signal.
#define DAQmx_CI_Encoder_BInput_DigFltr_MinPulseWidth                    0x2201 // Specifies in seconds the minimum pulse width the filter recognizes.
#define DAQmx_CI_Encoder_BInput_DigFltr_TimebaseSrc                      0x2202 // Specifies the input terminal of the signal to use as the timebase of the pulse width filter.
#define DAQmx_CI_Encoder_BInput_DigFltr_TimebaseRate                     0x2203 // Specifies in hertz the rate of the pulse width filter timebase. NI-DAQmx uses this value to compute settings for the filter.
#define DAQmx_CI_Encoder_BInput_DigSync_Enable                           0x2204 // Specifies whether to synchronize recognition of transitions in the signal to the internal timebase of the device.
#define DAQmx_CI_Encoder_ZInputTerm                                      0x219F // Specifies the terminal to which signal Z is connected.
#define DAQmx_CI_Encoder_ZInput_DigFltr_Enable                           0x2205 // Specifies whether to apply the pulse width filter to the signal.
#define DAQmx_CI_Encoder_ZInput_DigFltr_MinPulseWidth                    0x2206 // Specifies in seconds the minimum pulse width the filter recognizes.
#define DAQmx_CI_Encoder_ZInput_DigFltr_TimebaseSrc                      0x2207 // Specifies the input terminal of the signal to use as the timebase of the pulse width filter.
#define DAQmx_CI_Encoder_ZInput_DigFltr_TimebaseRate                     0x2208 // Specifies in hertz the rate of the pulse width filter timebase. NI-DAQmx uses this value to compute settings for the filter.
#define DAQmx_CI_Encoder_ZInput_DigSync_Enable                           0x2209 // Specifies whether to synchronize recognition of transitions in the signal to the internal timebase of the device.
#define DAQmx_CI_Encoder_ZIndexEnable                                    0x0890 // Specifies whether to use Z indexing for the channel.
#define DAQmx_CI_Encoder_ZIndexVal                                       0x0888 // Specifies the value to which to reset the measurement when signal Z is high and signal A and signal B are at the states you specify with Z Index Phase. Specify this value in the units of the measurement.
#define DAQmx_CI_Encoder_ZIndexPhase                                     0x0889 // Specifies the states at which signal A and signal B must be while signal Z is high for NI-DAQmx to reset the measurement. If signal Z is never high while signal A and signal B are high, for example, you must choose a phase other than DAQmx_Val_AHighBHigh.
#define DAQmx_CI_PulseWidth_Units                                        0x0823 // Specifies the units to use to return pulse width measurements.
#define DAQmx_CI_PulseWidth_Term                                         0x18AA // Specifies the input terminal of the signal to measure.
#define DAQmx_CI_PulseWidth_StartingEdge                                 0x0825 // Specifies on which edge of the input signal to begin each pulse width measurement.
#define DAQmx_CI_PulseWidth_DigFltr_Enable                               0x220A // Specifies whether to apply the pulse width filter to the signal.
#define DAQmx_CI_PulseWidth_DigFltr_MinPulseWidth                        0x220B // Specifies in seconds the minimum pulse width the filter recognizes.
#define DAQmx_CI_PulseWidth_DigFltr_TimebaseSrc                          0x220C // Specifies the input terminal of the signal to use as the timebase of the pulse width filter.
#define DAQmx_CI_PulseWidth_DigFltr_TimebaseRate                         0x220D // Specifies in hertz the rate of the pulse width filter timebase. NI-DAQmx uses this value to compute settings for the filter.
#define DAQmx_CI_PulseWidth_DigSync_Enable                               0x220E // Specifies whether to synchronize recognition of transitions in the signal to the internal timebase of the device.
#define DAQmx_CI_TwoEdgeSep_Units                                        0x18AC // Specifies the units to use to return two-edge separation measurements from the channel.
#define DAQmx_CI_TwoEdgeSep_FirstTerm                                    0x18AD // Specifies the source terminal of the digital signal that starts each measurement.
#define DAQmx_CI_TwoEdgeSep_FirstEdge                                    0x0833 // Specifies on which edge of the first signal to start each measurement.
#define DAQmx_CI_TwoEdgeSep_First_DigFltr_Enable                         0x220F // Specifies whether to apply the pulse width filter to the signal.
#define DAQmx_CI_TwoEdgeSep_First_DigFltr_MinPulseWidth                  0x2210 // Specifies in seconds the minimum pulse width the filter recognizes.
#define DAQmx_CI_TwoEdgeSep_First_DigFltr_TimebaseSrc                    0x2211 // Specifies the input terminal of the signal to use as the timebase of the pulse width filter.
#define DAQmx_CI_TwoEdgeSep_First_DigFltr_TimebaseRate                   0x2212 // Specifies in hertz the rate of the pulse width filter timebase. NI-DAQmx uses this value to compute settings for the filter.
#define DAQmx_CI_TwoEdgeSep_First_DigSync_Enable                         0x2213 // Specifies whether to synchronize recognition of transitions in the signal to the internal timebase of the device.
#define DAQmx_CI_TwoEdgeSep_SecondTerm                                   0x18AE // Specifies the source terminal of the digital signal that stops each measurement.
#define DAQmx_CI_TwoEdgeSep_SecondEdge                                   0x0834 // Specifies on which edge of the second signal to stop each measurement.
#define DAQmx_CI_TwoEdgeSep_Second_DigFltr_Enable                        0x2214 // Specifies whether to apply the pulse width filter to the signal.
#define DAQmx_CI_TwoEdgeSep_Second_DigFltr_MinPulseWidth                 0x2215 // Specifies in seconds the minimum pulse width the filter recognizes.
#define DAQmx_CI_TwoEdgeSep_Second_DigFltr_TimebaseSrc                   0x2216 // Specifies the input terminal of the signal to use as the timebase of the pulse width filter.
#define DAQmx_CI_TwoEdgeSep_Second_DigFltr_TimebaseRate                  0x2217 // Specifies in hertz the rate of the pulse width filter timebase. NI-DAQmx uses this value to compute settings for the filter.
#define DAQmx_CI_TwoEdgeSep_Second_DigSync_Enable                        0x2218 // Specifies whether to synchronize recognition of transitions in the signal to the internal timebase of the device.
#define DAQmx_CI_SemiPeriod_Units                                        0x18AF // Specifies the units to use to return semi-period measurements.
#define DAQmx_CI_SemiPeriod_Term                                         0x18B0 // Specifies the input terminal of the signal to measure.
#define DAQmx_CI_SemiPeriod_StartingEdge                                 0x22FE // Specifies on which edge of the input signal to begin semi-period measurement. Semi-period measurements alternate between high time and low time, starting on this edge.
#define DAQmx_CI_SemiPeriod_DigFltr_Enable                               0x2219 // Specifies whether to apply the pulse width filter to the signal.
#define DAQmx_CI_SemiPeriod_DigFltr_MinPulseWidth                        0x221A // Specifies in seconds the minimum pulse width the filter recognizes.
#define DAQmx_CI_SemiPeriod_DigFltr_TimebaseSrc                          0x221B // Specifies the input terminal of the signal to use as the timebase of the pulse width filter.
#define DAQmx_CI_SemiPeriod_DigFltr_TimebaseRate                         0x221C // Specifies in hertz the rate of the pulse width filter timebase. NI-DAQmx uses this value to compute settings for the filter.
#define DAQmx_CI_SemiPeriod_DigSync_Enable                               0x221D // Specifies whether to synchronize recognition of transitions in the signal to the internal timebase of the device.
#define DAQmx_CI_Pulse_Freq_Units                                        0x2F0B // Specifies the units to use to return pulse specifications in terms of frequency.
#define DAQmx_CI_Pulse_Freq_Term                                         0x2F04 // Specifies the input terminal of the signal to measure.
#define DAQmx_CI_Pulse_Freq_Start_Edge                                   0x2F05 // Specifies on which edge of the input signal to begin pulse measurement.
#define DAQmx_CI_Pulse_Freq_DigFltr_Enable                               0x2F06 // Specifies whether to apply a digital filter to the signal to measure.
#define DAQmx_CI_Pulse_Freq_DigFltr_MinPulseWidth                        0x2F07 // Specifies in seconds the minimum pulse width the filter recognizes.
#define DAQmx_CI_Pulse_Freq_DigFltr_TimebaseSrc                          0x2F08 // Specifies the terminal of the signal to use as the timebase of the digital filter.
#define DAQmx_CI_Pulse_Freq_DigFltr_TimebaseRate                         0x2F09 // Specifies in hertz the rate of the digital filter timebase. NI-DAQmx uses this value to compute settings for the filter.
#define DAQmx_CI_Pulse_Freq_DigSync_Enable                               0x2F0A // Specifies whether to synchronize recognition of transitions in the signal to the internal timebase of the device.
#define DAQmx_CI_Pulse_Time_Units                                        0x2F13 // Specifies the units to use to return pulse specifications in terms of high time and low time.
#define DAQmx_CI_Pulse_Time_Term                                         0x2F0C // Specifies the input terminal of the signal to measure.
#define DAQmx_CI_Pulse_Time_StartEdge                                    0x2F0D // Specifies on which edge of the input signal to begin pulse measurement.
#define DAQmx_CI_Pulse_Time_DigFltr_Enable                               0x2F0E // Specifies whether to apply a digital filter to the signal to measure.
#define DAQmx_CI_Pulse_Time_DigFltr_MinPulseWidth                        0x2F0F // Specifies in seconds the minimum pulse width the filter recognizes.
#define DAQmx_CI_Pulse_Time_DigFltr_TimebaseSrc                          0x2F10 // Specifies the terminal of the signal to use as the timebase of the digital filter.
#define DAQmx_CI_Pulse_Time_DigFltr_TimebaseRate                         0x2F11 // Specifies in hertz the rate of the digital filter timebase. NI-DAQmx uses this value to compute settings for the filter.
#define DAQmx_CI_Pulse_Time_DigSync_Enable                               0x2F12 // Specifies whether to synchronize recognition of transitions in the signal to the internal timebase of the device.
#define DAQmx_CI_Pulse_Ticks_Term                                        0x2F14 // Specifies the input terminal of the signal to measure.
#define DAQmx_CI_Pulse_Ticks_StartEdge                                   0x2F15 // Specifies on which edge of the input signal to begin pulse measurement.
#define DAQmx_CI_Pulse_Ticks_DigFltr_Enable                              0x2F16 // Specifies whether to apply a digital filter to the signal to measure.
#define DAQmx_CI_Pulse_Ticks_DigFltr_MinPulseWidth                       0x2F17 // Specifies in seconds the minimum pulse width the filter recognizes.
#define DAQmx_CI_Pulse_Ticks_DigFltr_TimebaseSrc                         0x2F18 // Specifies the terminal of the signal to use as the timebase of the digital filter.
#define DAQmx_CI_Pulse_Ticks_DigFltr_TimebaseRate                        0x2F19 // Specifies in hertz the rate of the digital filter timebase. NI-DAQmx uses this value to compute settings for the filter.
#define DAQmx_CI_Pulse_Ticks_DigSync_Enable                              0x2F1A // Specifies whether to synchronize recognition of transitions in the signal to the internal timebase of the device.
#define DAQmx_CI_Timestamp_Units                                         0x22B3 // Specifies the units to use to return timestamp measurements.
#define DAQmx_CI_Timestamp_InitialSeconds                                0x22B4 // Specifies the number of seconds that elapsed since the beginning of the current year. This value is ignored if  Synchronization Method is DAQmx_Val_IRIGB.
#define DAQmx_CI_GPS_SyncMethod                                          0x1092 // Specifies the method to use to synchronize the counter to a GPS receiver.
#define DAQmx_CI_GPS_SyncSrc                                             0x1093 // Specifies the terminal to which the GPS synchronization signal is connected.
#define DAQmx_CI_CtrTimebaseSrc                                          0x0143 // Specifies the terminal of the timebase to use for the counter.
#define DAQmx_CI_CtrTimebaseRate                                         0x18B2 // Specifies in Hertz the frequency of the counter timebase. Specifying the rate of a counter timebase allows you to take measurements in terms of time or frequency rather than in ticks of the timebase. If you use an external timebase and do not specify the rate, you can take measurements only in terms of ticks of the timebase.
#define DAQmx_CI_CtrTimebaseActiveEdge                                   0x0142 // Specifies whether a timebase cycle is from rising edge to rising edge or from falling edge to falling edge.
#define DAQmx_CI_CtrTimebase_DigFltr_Enable                              0x2271 // Specifies whether to apply the pulse width filter to the signal.
#define DAQmx_CI_CtrTimebase_DigFltr_MinPulseWidth                       0x2272 // Specifies in seconds the minimum pulse width the filter recognizes.
#define DAQmx_CI_CtrTimebase_DigFltr_TimebaseSrc                         0x2273 // Specifies the input terminal of the signal to use as the timebase of the pulse width filter.
#define DAQmx_CI_CtrTimebase_DigFltr_TimebaseRate                        0x2274 // Specifies in hertz the rate of the pulse width filter timebase. NI-DAQmx uses this value to compute settings for the filter.
#define DAQmx_CI_CtrTimebase_DigSync_Enable                              0x2275 // Specifies whether to synchronize recognition of transitions in the signal to the internal timebase of the device.
#define DAQmx_CI_Count                                                   0x0148 // Indicates the current value of the count register.
#define DAQmx_CI_OutputState                                             0x0149 // Indicates the current state of the out terminal of the counter.
#define DAQmx_CI_TCReached                                               0x0150 // Indicates whether the counter rolled over. When you query this property, NI-DAQmx resets it to FALSE.
#define DAQmx_CI_CtrTimebaseMasterTimebaseDiv                            0x18B3 // Specifies the divisor for an external counter timebase. You can divide the counter timebase in order to measure slower signals without causing the count register to roll over.
#define DAQmx_CI_DataXferMech                                            0x0200 // Specifies the data transfer mode for the channel.
#define DAQmx_CI_DataXferReqCond                                         0x2EFB // Specifies under what condition to transfer data from the onboard memory of the device to the buffer.
#define DAQmx_CI_UsbXferReqSize                                          0x2A92 // Specifies the maximum size of a USB transfer request in bytes. Modify this value to affect performance under different combinations of operating system and device.
#define DAQmx_CI_UsbXferReqCount                                         0x3004 // Specifies the maximum number of simultaneous USB transfers used to stream data. Modify this value to affect performance under different combinations of operating system and device.
#define DAQmx_CI_MemMapEnable                                            0x2ED2 // Specifies for NI-DAQmx to map hardware registers to the memory space of the application, if possible. Normally, NI-DAQmx maps hardware registers to memory accessible only to the kernel. Mapping the registers to the memory space of the application increases performance. However, if the application accesses the memory space mapped to the registers, it can adversely affect the operation of the device and possibly res...
#define DAQmx_CI_NumPossiblyInvalidSamps                                 0x193C // Indicates the number of samples that the device might have overwritten before it could transfer them to the buffer.
#define DAQmx_CI_DupCountPrevent                                         0x21AC // Specifies whether to enable duplicate count prevention for the channel. Duplicate count prevention is enabled by default. Setting  Prescaler disables duplicate count prevention unless you explicitly enable it.
#define DAQmx_CI_Prescaler                                               0x2239 // Specifies the divisor to apply to the signal you connect to the counter source terminal. Scaled data that you read takes this setting into account. You should use a prescaler only when you connect an external signal to the counter source terminal and when that signal has a higher frequency than the fastest onboard timebase. Setting this value disables duplicate count prevention unless you explicitly set Duplicate ...
#define DAQmx_CO_OutputType                                              0x18B5 // Indicates how to define pulses generated on the channel.
#define DAQmx_CO_Pulse_IdleState                                         0x1170 // Specifies the resting state of the output terminal.
#define DAQmx_CO_Pulse_Term                                              0x18E1 // Specifies on which terminal to generate pulses.
#define DAQmx_CO_Pulse_Time_Units                                        0x18D6 // Specifies the units in which to define high and low pulse time.
#define DAQmx_CO_Pulse_HighTime                                          0x18BA // Specifies the amount of time that the pulse is at a high voltage. This value is in the units you specify with Units or when you create the channel.
#define DAQmx_CO_Pulse_LowTime                                           0x18BB // Specifies the amount of time that the pulse is at a low voltage. This value is in the units you specify with Units or when you create the channel.
#define DAQmx_CO_Pulse_Time_InitialDelay                                 0x18BC // Specifies in seconds the amount of time to wait before generating the first pulse.
#define DAQmx_CO_Pulse_DutyCyc                                           0x1176 // Specifies the duty cycle of the pulses. The duty cycle of a signal is the width of the pulse divided by period. NI-DAQmx uses this ratio and the pulse frequency to determine the width of the pulses and the delay between pulses.
#define DAQmx_CO_Pulse_Freq_Units                                        0x18D5 // Specifies the units in which to define pulse frequency.
#define DAQmx_CO_Pulse_Freq                                              0x1178 // Specifies the frequency of the pulses to generate. This value is in the units you specify with Units or when you create the channel.
#define DAQmx_CO_Pulse_Freq_InitialDelay                                 0x0299 // Specifies in seconds the amount of time to wait before generating the first pulse.
#define DAQmx_CO_Pulse_HighTicks                                         0x1169 // Specifies the number of ticks the pulse is high.
#define DAQmx_CO_Pulse_LowTicks                                          0x1171 // Specifies the number of ticks the pulse is low.
#define DAQmx_CO_Pulse_Ticks_InitialDelay                                0x0298 // Specifies the number of ticks to wait before generating the first pulse.
#define DAQmx_CO_CtrTimebaseSrc                                          0x0339 // Specifies the terminal of the timebase to use for the counter. Typically, NI-DAQmx uses one of the internal counter timebases when generating pulses. Use this property to specify an external timebase and produce custom pulse widths that are not possible using the internal timebases.
#define DAQmx_CO_CtrTimebaseRate                                         0x18C2 // Specifies in Hertz the frequency of the counter timebase. Specifying the rate of a counter timebase allows you to define output pulses in seconds rather than in ticks of the timebase. If you use an external timebase and do not specify the rate, you can define output pulses only in ticks of the timebase.
#define DAQmx_CO_CtrTimebaseActiveEdge                                   0x0341 // Specifies whether a timebase cycle is from rising edge to rising edge or from falling edge to falling edge.
#define DAQmx_CO_CtrTimebase_DigFltr_Enable                              0x2276 // Specifies whether to apply the pulse width filter to the signal.
#define DAQmx_CO_CtrTimebase_DigFltr_MinPulseWidth                       0x2277 // Specifies in seconds the minimum pulse width the filter recognizes.
#define DAQmx_CO_CtrTimebase_DigFltr_TimebaseSrc                         0x2278 // Specifies the input terminal of the signal to use as the timebase of the pulse width filter.
#define DAQmx_CO_CtrTimebase_DigFltr_TimebaseRate                        0x2279 // Specifies in hertz the rate of the pulse width filter timebase. NI-DAQmx uses this value to compute settings for the filter.
#define DAQmx_CO_CtrTimebase_DigSync_Enable                              0x227A // Specifies whether to synchronize recognition of transitions in the signal to the internal timebase of the device.
#define DAQmx_CO_Count                                                   0x0293 // Indicates the current value of the count register.
#define DAQmx_CO_OutputState                                             0x0294 // Indicates the current state of the output terminal of the counter.
#define DAQmx_CO_AutoIncrCnt                                             0x0295 // Specifies a number of timebase ticks by which to increase the time spent in the idle state for each successive pulse.
#define DAQmx_CO_CtrTimebaseMasterTimebaseDiv                            0x18C3 // Specifies the divisor for an external counter timebase. You can divide the counter timebase in order to generate slower signals without causing the count register to roll over.
#define DAQmx_CO_PulseDone                                               0x190E // Indicates if the task completed pulse generation. Use this value for retriggerable pulse generation when you need to determine if the device generated the current pulse. For retriggerable tasks, when you query this property, NI-DAQmx resets it to FALSE.
#define DAQmx_CO_EnableInitialDelayOnRetrigger                           0x2EC9 // Specifies whether to apply the initial delay to retriggered pulse trains.
#define DAQmx_CO_ConstrainedGenMode                                      0x29F2 // Specifies constraints to apply when the counter generates pulses. Constraining the counter reduces the device resources required for counter operation. Constraining the counter can also allow additional analog or counter tasks on the device to run concurrently. For continuous counter tasks, NI-DAQmx consumes no device resources when the counter is constrained. For finite counter tasks, resource use increases with ...
#define DAQmx_CO_UseOnlyOnBrdMem                                         0x2ECB // Specifies whether to write samples directly to the onboard memory of the device, bypassing the memory buffer. Generally, you cannot update onboard memory directly after you start the task. Onboard memory includes data FIFOs.
#define DAQmx_CO_DataXferMech                                            0x2ECC // Specifies the data transfer mode for the device. For buffered operations, use DMA or USB Bulk. For non-buffered operations, use Polled.
#define DAQmx_CO_DataXferReqCond                                         0x2ECD // Specifies under what condition to transfer data from the buffer to the onboard memory of the device.
#define DAQmx_CO_UsbXferReqSize                                          0x2A93 // Specifies the maximum size of a USB transfer request in bytes. Modify this value to affect performance under different combinations of operating system and device.
#define DAQmx_CO_UsbXferReqCount                                         0x3005 // Specifies the maximum number of simultaneous USB transfers used to stream data. Modify this value to affect performance under different combinations of operating system and device.
#define DAQmx_CO_MemMapEnable                                            0x2ED3 // Specifies for NI-DAQmx to map hardware registers to the memory space of the application, if possible. Normally, NI-DAQmx maps hardware registers to memory accessible only to the kernel. Mapping the registers to the memory space of the application increases performance. However, if the application accesses the memory space mapped to the registers, it can adversely affect the operation of the device and possibly res...
#define DAQmx_CO_Prescaler                                               0x226D // Specifies the divisor to apply to the signal you connect to the counter source terminal. Pulse generations defined by frequency or time take this setting into account, but pulse generations defined by ticks do not. You should use a prescaler only when you connect an external signal to the counter source terminal and when that signal has a higher frequency than the fastest onboard timebase.
#define DAQmx_CO_RdyForNewVal                                            0x22FF // Indicates whether the counter is ready for new continuous pulse train values.
#define DAQmx_ChanType                                                   0x187F // Indicates the type of the virtual channel.
#define DAQmx_PhysicalChanName                                           0x18F5 // Specifies the name of the physical channel upon which this virtual channel is based.
#define DAQmx_ChanDescr                                                  0x1926 // Specifies a user-defined description for the channel.
#define DAQmx_ChanIsGlobal                                               0x2304 // Indicates whether the channel is a global channel.

//********** Export Signal Attributes **********
#define DAQmx_Exported_AIConvClk_OutputTerm                              0x1687 // Specifies the terminal to which to route the AI Convert Clock.
#define DAQmx_Exported_AIConvClk_Pulse_Polarity                          0x1688 // Indicates the polarity of the exported AI Convert Clock. The polarity is fixed and independent of the active edge of the source of the AI Convert Clock.
#define DAQmx_Exported_10MHzRefClk_OutputTerm                            0x226E // Specifies the terminal to which to route the 10MHz Clock.
#define DAQmx_Exported_20MHzTimebase_OutputTerm                          0x1657 // Specifies the terminal to which to route the 20MHz Timebase.
#define DAQmx_Exported_SampClk_OutputBehavior                            0x186B // Specifies whether the exported Sample Clock issues a pulse at the beginning of a sample or changes to a high state for the duration of the sample.
#define DAQmx_Exported_SampClk_OutputTerm                                0x1663 // Specifies the terminal to which to route the Sample Clock.
#define DAQmx_Exported_SampClk_DelayOffset                               0x21C4 // Specifies in seconds the amount of time to offset the exported Sample clock.  Refer to timing diagrams for generation applications in the device documentation for more information about this value.
#define DAQmx_Exported_SampClk_Pulse_Polarity                            0x1664 // Specifies the polarity of the exported Sample Clock if Output Behavior is DAQmx_Val_Pulse.
#define DAQmx_Exported_SampClkTimebase_OutputTerm                        0x18F9 // Specifies the terminal to which to route the Sample Clock Timebase.
#define DAQmx_Exported_DividedSampClkTimebase_OutputTerm                 0x21A1 // Specifies the terminal to which to route the Divided Sample Clock Timebase.
#define DAQmx_Exported_AdvTrig_OutputTerm                                0x1645 // Specifies the terminal to which to route the Advance Trigger.
#define DAQmx_Exported_AdvTrig_Pulse_Polarity                            0x1646 // Indicates the polarity of the exported Advance Trigger.
#define DAQmx_Exported_AdvTrig_Pulse_WidthUnits                          0x1647 // Specifies the units of Width Value.
#define DAQmx_Exported_AdvTrig_Pulse_Width                               0x1648 // Specifies the width of an exported Advance Trigger pulse. Specify this value in the units you specify with Width Units.
#define DAQmx_Exported_PauseTrig_OutputTerm                              0x1615 // Specifies the terminal to which to route the Pause Trigger.
#define DAQmx_Exported_PauseTrig_Lvl_ActiveLvl                           0x1616 // Specifies the active level of the exported Pause Trigger.
#define DAQmx_Exported_RefTrig_OutputTerm                                0x0590 // Specifies the terminal to which to route the Reference Trigger.
#define DAQmx_Exported_RefTrig_Pulse_Polarity                            0x0591 // Specifies the polarity of the exported Reference Trigger.
#define DAQmx_Exported_StartTrig_OutputTerm                              0x0584 // Specifies the terminal to which to route the Start Trigger.
#define DAQmx_Exported_StartTrig_Pulse_Polarity                          0x0585 // Specifies the polarity of the exported Start Trigger.
#define DAQmx_Exported_AdvCmpltEvent_OutputTerm                          0x1651 // Specifies the terminal to which to route the Advance Complete Event.
#define DAQmx_Exported_AdvCmpltEvent_Delay                               0x1757 // Specifies the output signal delay in periods of the sample clock.
#define DAQmx_Exported_AdvCmpltEvent_Pulse_Polarity                      0x1652 // Specifies the polarity of the exported Advance Complete Event.
#define DAQmx_Exported_AdvCmpltEvent_Pulse_Width                         0x1654 // Specifies the width of the exported Advance Complete Event pulse.
#define DAQmx_Exported_AIHoldCmpltEvent_OutputTerm                       0x18ED // Specifies the terminal to which to route the AI Hold Complete Event.
#define DAQmx_Exported_AIHoldCmpltEvent_PulsePolarity                    0x18EE // Specifies the polarity of an exported AI Hold Complete Event pulse.
#define DAQmx_Exported_ChangeDetectEvent_OutputTerm                      0x2197 // Specifies the terminal to which to route the Change Detection Event.
#define DAQmx_Exported_ChangeDetectEvent_Pulse_Polarity                  0x2303 // Specifies the polarity of an exported Change Detection Event pulse.
#define DAQmx_Exported_CtrOutEvent_OutputTerm                            0x1717 // Specifies the terminal to which to route the Counter Output Event.
#define DAQmx_Exported_CtrOutEvent_OutputBehavior                        0x174F // Specifies whether the exported Counter Output Event pulses or changes from one state to the other when the counter reaches terminal count.
#define DAQmx_Exported_CtrOutEvent_Pulse_Polarity                        0x1718 // Specifies the polarity of the pulses at the output terminal of the counter when Output Behavior is DAQmx_Val_Pulse. NI-DAQmx ignores this property if Output Behavior is DAQmx_Val_Toggle.
#define DAQmx_Exported_CtrOutEvent_Toggle_IdleState                      0x186A // Specifies the initial state of the output terminal of the counter when Output Behavior is DAQmx_Val_Toggle. The terminal enters this state when NI-DAQmx commits the task.
#define DAQmx_Exported_HshkEvent_OutputTerm                              0x22BA // Specifies the terminal to which to route the Handshake Event.
#define DAQmx_Exported_HshkEvent_OutputBehavior                          0x22BB // Specifies the output behavior of the Handshake Event.
#define DAQmx_Exported_HshkEvent_Delay                                   0x22BC // Specifies the number of seconds to delay after the Handshake Trigger deasserts before asserting the Handshake Event.
#define DAQmx_Exported_HshkEvent_Interlocked_AssertedLvl                 0x22BD // Specifies the asserted level of the exported Handshake Event if Output Behavior is DAQmx_Val_Interlocked.
#define DAQmx_Exported_HshkEvent_Interlocked_AssertOnStart               0x22BE // Specifies to assert the Handshake Event when the task starts if Output Behavior is DAQmx_Val_Interlocked.
#define DAQmx_Exported_HshkEvent_Interlocked_DeassertDelay               0x22BF // Specifies in seconds the amount of time to wait after the Handshake Trigger asserts before deasserting the Handshake Event if Output Behavior is DAQmx_Val_Interlocked.
#define DAQmx_Exported_HshkEvent_Pulse_Polarity                          0x22C0 // Specifies the polarity of the exported Handshake Event if Output Behavior is DAQmx_Val_Pulse.
#define DAQmx_Exported_HshkEvent_Pulse_Width                             0x22C1 // Specifies in seconds the pulse width of the exported Handshake Event if Output Behavior is DAQmx_Val_Pulse.
#define DAQmx_Exported_RdyForXferEvent_OutputTerm                        0x22B5 // Specifies the terminal to which to route the Ready for Transfer Event.
#define DAQmx_Exported_RdyForXferEvent_Lvl_ActiveLvl                     0x22B6 // Specifies the active level of the exported Ready for Transfer Event.
#define DAQmx_Exported_RdyForXferEvent_DeassertCond                      0x2963 // Specifies when the ready for transfer event deasserts.
#define DAQmx_Exported_RdyForXferEvent_DeassertCondCustomThreshold       0x2964 // Specifies in samples the threshold below which the Ready for Transfer Event deasserts. This threshold is an amount of space available in the onboard memory of the device. Deassert Condition must be DAQmx_Val_OnbrdMemCustomThreshold to use a custom threshold.
#define DAQmx_Exported_DataActiveEvent_OutputTerm                        0x1633 // Specifies the terminal to which to export the Data Active Event.
#define DAQmx_Exported_DataActiveEvent_Lvl_ActiveLvl                     0x1634 // Specifies the polarity of the exported Data Active Event.
#define DAQmx_Exported_RdyForStartEvent_OutputTerm                       0x1609 // Specifies the terminal to which to route the Ready for Start Event.
#define DAQmx_Exported_RdyForStartEvent_Lvl_ActiveLvl                    0x1751 // Specifies the polarity of the exported Ready for Start Event.
#define DAQmx_Exported_SyncPulseEvent_OutputTerm                         0x223C // Specifies the terminal to which to route the Synchronization Pulse Event.
#define DAQmx_Exported_WatchdogExpiredEvent_OutputTerm                   0x21AA // Specifies the terminal  to which to route the Watchdog Timer Expired Event.

//********** Device Attributes **********
#define DAQmx_Dev_IsSimulated                                            0x22CA // Indicates if the device is a simulated device.
#define DAQmx_Dev_ProductCategory                                        0x29A9 // Indicates the product category of the device. This category corresponds to the category displayed in MAX when creating NI-DAQmx simulated devices.
#define DAQmx_Dev_ProductType                                            0x0631 // Indicates the product name of the device.
#define DAQmx_Dev_ProductNum                                             0x231D // Indicates the unique hardware identification number for the device.
#define DAQmx_Dev_SerialNum                                              0x0632 // Indicates the serial number of the device. This value is zero if the device does not have a serial number.
#define DAQmx_Dev_Accessory_ProductTypes                                 0x2F6D // Indicates the model names of accessories connected to the device. Each array element corresponds to a connector. For example, index 0 corresponds to connector 0. The array contains an empty string for each connector with no accessory connected.
#define DAQmx_Dev_Accessory_ProductNums                                  0x2F6E // Indicates the unique hardware identification number for accessories connected to the device. Each array element corresponds to a connector. For example, index 0 corresponds to connector 0. The array contains 0 for each connector with no accessory connected.
#define DAQmx_Dev_Accessory_SerialNums                                   0x2F6F // Indicates the serial number for accessories connected to the device. Each array element corresponds to a connector. For example, index 0 corresponds to connector 0. The array contains 0 for each connector with no accessory connected.
#define DAQmx_Carrier_SerialNum                                          0x2A8A // Indicates the serial number of the device carrier. This value is zero if the carrier does not have a serial number.
#define DAQmx_Dev_Chassis_ModuleDevNames                                 0x29B6 // Indicates an array containing the names of the modules in the chassis.
#define DAQmx_Dev_AnlgTrigSupported                                      0x2984 // Indicates if the device supports analog triggering.
#define DAQmx_Dev_DigTrigSupported                                       0x2985 // Indicates if the device supports digital triggering.
#define DAQmx_Dev_AI_PhysicalChans                                       0x231E // Indicates an array containing the names of the analog input physical channels available on the device.
#define DAQmx_Dev_AI_SupportedMeasTypes                                  0x2FD2 // Indicates the measurement types supported by the physical channels of the device. Refer to Measurement Types for information on specific channels.
#define DAQmx_Dev_AI_MaxSingleChanRate                                   0x298C // Indicates the maximum rate for an analog input task if the task contains only a single channel from this device.
#define DAQmx_Dev_AI_MaxMultiChanRate                                    0x298D // Indicates the maximum sampling rate for an analog input task from this device. To find the maximum rate for the task, take the minimum of Maximum Single Channel Rate or the indicated sampling rate of this device divided by the number of channels to acquire data from (including cold-junction compensation and autozero channels).
#define DAQmx_Dev_AI_MinRate                                             0x298E // Indicates the minimum rate for an analog input task on this device. NI-DAQmx returns a warning or error if you attempt to sample at a slower rate.
#define DAQmx_Dev_AI_SimultaneousSamplingSupported                       0x298F // Indicates if the device supports simultaneous sampling.
#define DAQmx_Dev_AI_SampModes                                           0x2FDC // Indicates sample modes supported by devices that support sample clocked analog input.
#define DAQmx_Dev_AI_TrigUsage                                           0x2986 // Indicates the triggers supported by this device for an analog input task.
#define DAQmx_Dev_AI_VoltageRngs                                         0x2990 // Indicates pairs of input voltage ranges supported by this device. Each pair consists of the low value, followed by the high value.
#define DAQmx_Dev_AI_VoltageIntExcitDiscreteVals                         0x29C9 // Indicates the set of discrete internal voltage excitation values supported by this device. If the device supports ranges of internal excitation values, use Range Values to determine supported excitation values.
#define DAQmx_Dev_AI_VoltageIntExcitRangeVals                            0x29CA // Indicates pairs of internal voltage excitation ranges supported by this device. Each pair consists of the low value, followed by the high value. If the device supports a set of discrete internal excitation values, use Discrete Values to determine the supported excitation values.
#define DAQmx_Dev_AI_CurrentRngs                                         0x2991 // Indicates the pairs of current input ranges supported by this device. Each pair consists of the low value, followed by the high value.
#define DAQmx_Dev_AI_CurrentIntExcitDiscreteVals                         0x29CB // Indicates the set of discrete internal current excitation values supported by this device.
#define DAQmx_Dev_AI_BridgeRngs                                          0x2FD0 // Indicates pairs of input voltage ratio ranges, in volts per volt, supported by devices that acquire using ratiometric measurements. Each pair consists of the low value followed by the high value.
#define DAQmx_Dev_AI_ResistanceRngs                                      0x2A15 // Indicates pairs of input resistance ranges, in ohms, supported by devices that have the necessary signal conditioning to measure resistances. Each pair consists of the low value followed by the high value.
#define DAQmx_Dev_AI_FreqRngs                                            0x2992 // Indicates the pairs of frequency input ranges supported by this device. Each pair consists of the low value, followed by the high value.
#define DAQmx_Dev_AI_Gains                                               0x2993 // Indicates the input gain settings supported by this device.
#define DAQmx_Dev_AI_Couplings                                           0x2994 // Indicates the coupling types supported by this device.
#define DAQmx_Dev_AI_LowpassCutoffFreqDiscreteVals                       0x2995 // Indicates the set of discrete lowpass cutoff frequencies supported by this device. If the device supports ranges of lowpass cutoff frequencies, use Range Values to determine supported frequencies.
#define DAQmx_Dev_AI_LowpassCutoffFreqRangeVals                          0x29CF // Indicates pairs of lowpass cutoff frequency ranges supported by this device. Each pair consists of the low value, followed by the high value. If the device supports a set of discrete lowpass cutoff frequencies, use Discrete Values to determine the supported  frequencies.
#define DAQmx_Dev_AO_PhysicalChans                                       0x231F // Indicates an array containing the names of the analog output physical channels available on the device.
#define DAQmx_Dev_AO_SupportedOutputTypes                                0x2FD3 // Indicates the generation types supported by the physical channels of the device. Refer to Output Types for information on specific channels.
#define DAQmx_Dev_AO_SampClkSupported                                    0x2996 // Indicates if the device supports the sample clock timing  type for analog output tasks.
#define DAQmx_Dev_AO_SampModes                                           0x2FDD // Indicates sample modes supported by devices that support sample clocked analog output.
#define DAQmx_Dev_AO_MaxRate                                             0x2997 // Indicates the maximum analog output rate of the device.
#define DAQmx_Dev_AO_MinRate                                             0x2998 // Indicates the minimum analog output rate of the device.
#define DAQmx_Dev_AO_TrigUsage                                           0x2987 // Indicates the triggers supported by this device for analog output tasks.
#define DAQmx_Dev_AO_VoltageRngs                                         0x299B // Indicates pairs of output voltage ranges supported by this device. Each pair consists of the low value, followed by the high value.
#define DAQmx_Dev_AO_CurrentRngs                                         0x299C // Indicates pairs of output current ranges supported by this device. Each pair consists of the low value, followed by the high value.
#define DAQmx_Dev_AO_Gains                                               0x299D // Indicates the output gain settings supported by this device.
#define DAQmx_Dev_DI_Lines                                               0x2320 // Indicates an array containing the names of the digital input lines available on the device.
#define DAQmx_Dev_DI_Ports                                               0x2321 // Indicates an array containing the names of the digital input ports available on the device.
#define DAQmx_Dev_DI_MaxRate                                             0x2999 // Indicates the maximum digital input rate of the device.
#define DAQmx_Dev_DI_TrigUsage                                           0x2988 // Indicates the triggers supported by this device for digital input tasks.
#define DAQmx_Dev_DO_Lines                                               0x2322 // Indicates an array containing the names of the digital output lines available on the device.
#define DAQmx_Dev_DO_Ports                                               0x2323 // Indicates an array containing the names of the digital output ports available on the device.
#define DAQmx_Dev_DO_MaxRate                                             0x299A // Indicates the maximum digital output rate of the device.
#define DAQmx_Dev_DO_TrigUsage                                           0x2989 // Indicates the triggers supported by this device for digital output tasks.
#define DAQmx_Dev_CI_PhysicalChans                                       0x2324 // Indicates an array containing the names of the counter input physical channels available on the device.
#define DAQmx_Dev_CI_SupportedMeasTypes                                  0x2FD4 // Indicates the measurement types supported by the physical channels of the device. Refer to Measurement Types for information on specific channels.
#define DAQmx_Dev_CI_TrigUsage                                           0x298A // Indicates the triggers supported by this device for counter input tasks.
#define DAQmx_Dev_CI_SampClkSupported                                    0x299E // Indicates if the device supports the sample clock timing type for counter input tasks.
#define DAQmx_Dev_CI_SampModes                                           0x2FDE // Indicates sample modes supported by devices that support sample clocked counter input.
#define DAQmx_Dev_CI_MaxSize                                             0x299F // Indicates in bits the size of the counters on the device.
#define DAQmx_Dev_CI_MaxTimebase                                         0x29A0 // Indicates in hertz the maximum counter timebase frequency.
#define DAQmx_Dev_CO_PhysicalChans                                       0x2325 // Indicates an array containing the names of the counter output physical channels available on the device.
#define DAQmx_Dev_CO_SupportedOutputTypes                                0x2FD5 // Indicates the generation types supported by the physical channels of the device. Refer to Output Types for information on specific channels.
#define DAQmx_Dev_CO_SampClkSupported                                    0x2F5B // Indicates if the device supports Sample Clock timing for counter output tasks.
#define DAQmx_Dev_CO_SampModes                                           0x2FDF // Indicates sample modes supported by devices that support sample clocked counter output.
#define DAQmx_Dev_CO_TrigUsage                                           0x298B // Indicates the triggers supported by this device for counter output tasks.
#define DAQmx_Dev_CO_MaxSize                                             0x29A1 // Indicates in bits the size of the counters on the device.
#define DAQmx_Dev_CO_MaxTimebase                                         0x29A2 // Indicates in hertz the maximum counter timebase frequency.
#define DAQmx_Dev_TEDS_HWTEDSSupported                                   0x2FD6 // Indicates whether the device supports hardware TEDS.
#define DAQmx_Dev_NumDMAChans                                            0x233C // Indicates the number of DMA channels on the device.
#define DAQmx_Dev_BusType                                                0x2326 // Indicates the bus type of the device.
#define DAQmx_Dev_PCI_BusNum                                             0x2327 // Indicates the PCI bus number of the device.
#define DAQmx_Dev_PCI_DevNum                                             0x2328 // Indicates the PCI slot number of the device.
#define DAQmx_Dev_PXI_ChassisNum                                         0x2329 // Indicates the PXI chassis number of the device, as identified in MAX.
#define DAQmx_Dev_PXI_SlotNum                                            0x232A // Indicates the PXI slot number of the device.
#define DAQmx_Dev_CompactDAQ_ChassisDevName                              0x29B7 // Indicates the name of the CompactDAQ chassis that contains this module.
#define DAQmx_Dev_CompactDAQ_SlotNum                                     0x29B8 // Indicates the slot number in which this module is located in the CompactDAQ chassis.
#define DAQmx_Dev_TCPIP_Hostname                                         0x2A8B // Indicates the IPv4 hostname of the device.
#define DAQmx_Dev_TCPIP_EthernetIP                                       0x2A8C // Indicates the IPv4 address of the Ethernet interface in dotted decimal format. This property returns 0.0.0.0 if the Ethernet interface cannot acquire an address.
#define DAQmx_Dev_TCPIP_WirelessIP                                       0x2A8D // Indicates the IPv4 address of the 802.11 wireless interface in dotted decimal format. This property returns 0.0.0.0 if the wireless interface cannot acquire an address.
#define DAQmx_Dev_Terminals                                              0x2A40 // Indicates a list of all terminals on the device.

//********** Read Attributes **********
#define DAQmx_Read_RelativeTo                                            0x190A // Specifies the point in the buffer at which to begin a read operation. If you also specify an offset with Offset, the read operation begins at that offset relative to the point you select with this property. The default value is DAQmx_Val_CurrReadPos unless you configure a Reference Trigger for the task. If you configure a Reference Trigger, the default value is DAQmx_Val_FirstPretrigSamp.
#define DAQmx_Read_Offset                                                0x190B // Specifies an offset in samples per channel at which to begin a read operation. This offset is relative to the location you specify with RelativeTo.
#define DAQmx_Read_ChannelsToRead                                        0x1823 // Specifies a subset of channels in the task from which to read.
#define DAQmx_Read_ReadAllAvailSamp                                      0x1215 // Specifies whether subsequent read operations read all samples currently available in the buffer or wait for the buffer to become full before reading. NI-DAQmx uses this setting for finite acquisitions and only when the number of samples to read is -1. For continuous acquisitions when the number of samples to read is -1, a read operation always reads all samples currently available in the buffer.
#define DAQmx_Read_AutoStart                                             0x1826 // Specifies if an NI-DAQmx Read function automatically starts the task  if you did not start the task explicitly by using DAQmxStartTask(). The default value is TRUE. When  an NI-DAQmx Read function starts a finite acquisition task, it also stops the task after reading the last sample.
#define DAQmx_Read_OverWrite                                             0x1211 // Specifies whether to overwrite samples in the buffer that you have not yet read.
#define DAQmx_Read_CurrReadPos                                           0x1221 // Indicates in samples per channel the current position in the buffer.
#define DAQmx_Read_AvailSampPerChan                                      0x1223 // Indicates the number of samples available to read per channel. This value is the same for all channels in the task.
#define DAQmx_Logging_FilePath                                           0x2EC4 // Specifies the path to the TDMS file to which you want to log data.  If the file path is changed while the task is running, this takes effect on the next sample interval (if Logging.SampsPerFile has been set) or when DAQmx Start New File is called. New file paths can be specified by ending with "\" or "/". Files created after specifying a new file path retain the same name and numbering sequence.
#define DAQmx_Logging_Mode                                               0x2EC5 // Specifies whether to enable logging and whether to allow reading data while logging. Log mode allows for the best performance. However, you cannot read data while logging if you specify this mode. If you want to read data while logging, specify Log and Read mode.
#define DAQmx_Logging_TDMS_GroupName                                     0x2EC6 // Specifies the name of the group to create within the TDMS file for data from this task. If you append data to an existing file and the specified group already exists, NI-DAQmx appends a number symbol and a number to the group name, incrementing that number until finding a group name that does not exist. For example, if you specify a group name of Voltage Task, and that group already exists, NI-DAQmx assigns the gr...
#define DAQmx_Logging_TDMS_Operation                                     0x2EC7 // Specifies how to open the TDMS file.
#define DAQmx_Logging_Pause                                              0x2FE3 // Specifies whether logging is paused while a task is executing. If Mode is set to Log and Read mode, this value is taken into consideration on the next call to DAQmx Read, where data is written to disk. If Mode is set to Log Only mode, this value is taken into consideration the next time that data is written to disk. A new TDMS group is written when logging is resumed from a paused state.
#define DAQmx_Logging_SampsPerFile                                       0x2FE4 // Specifies how many samples to write to each file. When the file reaches the number of samples specified, a new file is created with the naming convention of &#60;filename&#62;_####.tdms, where #### starts at 0001 and increments automatically with each new file. For example, if the file specified is C:\data.tdms, the next file name used is C:\data_0001.tdms. To disable file spanning behavior, set this attribute to ...
#define DAQmx_Logging_FileWriteSize                                      0x2FC3 // Specifies the size, in samples, in which data will be written to disk.  The size must be evenly divisible by the volume sector size, in bytes.
#define DAQmx_Logging_FilePreallocationSize                              0x2FC6 // Specifies a size in samples to be used to pre-allocate space on disk.  Pre-allocation can improve file I/O performance, especially in situations where multiple files are being written to disk.  For finite tasks, the default behavior is to pre-allocate the file based on the number of samples you configure the task to acquire.
#define DAQmx_Read_TotalSampPerChanAcquired                              0x192A // Indicates the total number of samples acquired by each channel. NI-DAQmx returns a single value because this value is the same for all channels. For retriggered acquisitions, this value is the cumulative number of samples across all retriggered acquisitions.
#define DAQmx_Read_CommonModeRangeErrorChansExist                        0x2A98 // Indicates if the device(s) detected a common mode range violation for any virtual channel in the task. Common mode range violation occurs when the voltage of either the positive terminal or negative terminal to ground are out of range. Reading this property clears the common mode range violation status for all channels in the task. You must read this property before you read Common Mode Range Error Channels. Other...
#define DAQmx_Read_CommonModeRangeErrorChans                             0x2A99 // Indicates the names of any virtual channels in the task for which the device(s) detected a common mode range violation. You must read Common Mode Range Error Channels Exist before you read this property. Otherwise, you will receive an error.
#define DAQmx_Read_OvercurrentChansExist                                 0x29E6 // Indicates if the device(s) detected an overcurrent condition for any virtual channel in the task. Reading this property clears the overcurrent status for all channels in the task. You must read this property before you read Overcurrent Channels. Otherwise, you will receive an error.
#define DAQmx_Read_OvercurrentChans                                      0x29E7 // Indicates the names of any virtual channels in the task for which the device(s) detected an overcurrent condition.. You must read Overcurrent Channels Exist before you read this property. Otherwise, you will receive an error. On some devices, you must restart the task for all overcurrent channels to recover.
#define DAQmx_Read_OpenCurrentLoopChansExist                             0x2A09 // Indicates if the device(s) detected an open current loop for any virtual channel in the task. Reading this property clears the open current loop status for all channels in the task. You must read this property before you read Open Current Loop Channels. Otherwise, you will receive an error.
#define DAQmx_Read_OpenCurrentLoopChans                                  0x2A0A // Indicates the names of any virtual channels in the task for which the device(s) detected an open current loop. You must read Open Current Loop Channels Exist before you read this property. Otherwise, you will receive an error.
#define DAQmx_Read_OpenThrmcplChansExist                                 0x2A96 // Indicates if the device(s) detected an open thermocouple connected to any virtual channel in the task. Reading this property clears the open thermocouple status for all channels in the task. You must read this property before you read Open Thermocouple Channels. Otherwise, you will receive an error.
#define DAQmx_Read_OpenThrmcplChans                                      0x2A97 // Indicates the names of any virtual channels in the task for which the device(s) detected an open thermcouple. You must read Open Thermocouple Channels Exist before you read this property. Otherwise, you will receive an error.
#define DAQmx_Read_OverloadedChansExist                                  0x2174 // Indicates if the device(s) detected an overload in any virtual channel in the task. Reading this property clears the overload status for all channels in the task. You must read this property before you read Overloaded Channels. Otherwise, you will receive an error.
#define DAQmx_Read_OverloadedChans                                       0x2175 // Indicates the names of any overloaded virtual channels in the task. You must read Overloaded Channels Exist before you read this property. Otherwise, you will receive an error.
#define DAQmx_Read_AccessoryInsertionOrRemovalDetected                   0x2F70 // Indicates if any device(s) in the task detected the insertion or removal of an accessory since the task started. Reading this property clears the accessory change status for all channels in the task. You must read this property before you read Devices with Inserted or Removed Accessories. Otherwise, you will receive an error.
#define DAQmx_Read_DevsWithInsertedOrRemovedAccessories                  0x2F71 // Indicates the names of any devices that detected the insertion or removal of an accessory since the task started. You must read Accessory Insertion or Removal Detected before you read this property. Otherwise, you will receive an error.
#define DAQmx_Read_ChangeDetect_HasOverflowed                            0x2194 // Indicates if samples were missed because change detection events occurred faster than the device could handle them. Some devices detect overflows differently than others.
#define DAQmx_Read_RawDataWidth                                          0x217A // Indicates in bytes the size of a raw sample from the task.
#define DAQmx_Read_NumChans                                              0x217B // Indicates the number of channels that an NI-DAQmx Read function reads from the task. This value is the number of channels in the task or the number of channels you specify with Channels to Read.
#define DAQmx_Read_DigitalLines_BytesPerChan                             0x217C // Indicates the number of bytes per channel that NI-DAQmx returns in a sample for line-based reads. If a channel has fewer lines than this number, the extra bytes are FALSE.
#define DAQmx_Read_WaitMode                                              0x2232 // Specifies how an NI-DAQmx Read function waits for samples to become available.
#define DAQmx_Read_SleepTime                                             0x22B0 // Specifies in seconds the amount of time to sleep after checking for available samples if Wait Mode is DAQmx_Val_Sleep.

//********** Real-Time Attributes **********
#define DAQmx_RealTime_ConvLateErrorsToWarnings                          0x22EE // Specifies if DAQmxWaitForNextSampleClock() and an NI-DAQmx Read function convert late errors to warnings. NI-DAQmx returns no late warnings or errors until the number of warmup iterations you specify with Number Of Warmup Iterations execute.
#define DAQmx_RealTime_NumOfWarmupIters                                  0x22ED // Specifies the number of loop iterations that must occur before DAQmxWaitForNextSampleClock() and an NI-DAQmx Read function return any late warnings or errors. The system needs a number of iterations to stabilize. During this period, a large amount of jitter occurs, potentially causing reads and writes to be late. The default number of warmup iterations is 100. Specify a larger number if needed to stabilize the sys...
#define DAQmx_RealTime_WaitForNextSampClkWaitMode                        0x22EF // Specifies how DAQmxWaitForNextSampleClock() waits for the next Sample Clock pulse.
#define DAQmx_RealTime_ReportMissedSamp                                  0x2319 // Specifies whether an NI-DAQmx Read function returns lateness errors or warnings when it detects missed Sample Clock pulses. This setting does not affect DAQmxWaitForNextSampleClock(). Set this property to TRUE for applications that need to detect lateness without using DAQmxWaitForNextSampleClock().
#define DAQmx_RealTime_WriteRecoveryMode                                 0x231A // Specifies how NI-DAQmx attempts to recover after missing a Sample Clock pulse when performing counter writes.

//********** Switch Channel Attributes **********
#define DAQmx_SwitchChan_Usage                                           0x18E4 // Specifies how you can use the channel. Using this property acts as a safety mechanism to prevent you from connecting two source channels, for example.
#define DAQmx_SwitchChan_AnlgBusSharingEnable                            0x2F9E // Specifies whether to enable sharing of an analog bus line so that multiple switch devices can connect to it simultaneously. For each device that will share the analog bus line, set this property to TRUE to enable sharing on the channel that connects to the analog bus line. Analog bus sharing is disabled by default.
#define DAQmx_SwitchChan_MaxACCarryCurrent                               0x0648 // Indicates in amperes the maximum AC current that the device can carry.
#define DAQmx_SwitchChan_MaxACSwitchCurrent                              0x0646 // Indicates in amperes the maximum AC current that the device can switch. This current is always against an RMS voltage level.
#define DAQmx_SwitchChan_MaxACCarryPwr                                   0x0642 // Indicates in watts the maximum AC power that the device can carry.
#define DAQmx_SwitchChan_MaxACSwitchPwr                                  0x0644 // Indicates in watts the maximum AC power that the device can switch.
#define DAQmx_SwitchChan_MaxDCCarryCurrent                               0x0647 // Indicates in amperes the maximum DC current that the device can carry.
#define DAQmx_SwitchChan_MaxDCSwitchCurrent                              0x0645 // Indicates in amperes the maximum DC current that the device can switch. This current is always against a DC voltage level.
#define DAQmx_SwitchChan_MaxDCCarryPwr                                   0x0643 // Indicates in watts the maximum DC power that the device can carry.
#define DAQmx_SwitchChan_MaxDCSwitchPwr                                  0x0649 // Indicates in watts the maximum DC power that the device can switch.
#define DAQmx_SwitchChan_MaxACVoltage                                    0x0651 // Indicates in volts the maximum AC RMS voltage that the device can switch.
#define DAQmx_SwitchChan_MaxDCVoltage                                    0x0650 // Indicates in volts the maximum DC voltage that the device can switch.
#define DAQmx_SwitchChan_WireMode                                        0x18E5 // Indicates the number of wires that the channel switches.
#define DAQmx_SwitchChan_Bandwidth                                       0x0640 // Indicates in Hertz the maximum frequency of a signal that can pass through the switch without significant deterioration.
#define DAQmx_SwitchChan_Impedance                                       0x0641 // Indicates in ohms the switch impedance. This value is important in the RF domain and should match the impedance of the sources and loads.

//********** Switch Device Attributes **********
#define DAQmx_SwitchDev_SettlingTime                                     0x1244 // Specifies in seconds the amount of time to wait for the switch to settle (or debounce). NI-DAQmx adds this time to the settling time of the motherboard. Modify this property only if the switch does not settle within the settling time of the motherboard. Refer to device documentation for supported settling times.
#define DAQmx_SwitchDev_AutoConnAnlgBus                                  0x17DA // Specifies if NI-DAQmx routes multiplexed channels to the analog bus backplane. Only the SCXI-1127 and SCXI-1128 support this property.
#define DAQmx_SwitchDev_PwrDownLatchRelaysAfterSettling                  0x22DB // Specifies if DAQmxSwitchWaitForSettling() powers down latching relays after waiting for the device to settle.
#define DAQmx_SwitchDev_Settled                                          0x1243 // Indicates when Settling Time expires.
#define DAQmx_SwitchDev_RelayList                                        0x17DC // Indicates a comma-delimited list of relay names.
#define DAQmx_SwitchDev_NumRelays                                        0x18E6 // Indicates the number of relays on the device. This value matches the number of relay names in Relay List.
#define DAQmx_SwitchDev_SwitchChanList                                   0x18E7 // Indicates a comma-delimited list of channel names for the current topology of the device.
#define DAQmx_SwitchDev_NumSwitchChans                                   0x18E8 // Indicates the number of switch channels for the current topology of the device. This value matches the number of channel names in Switch Channel List.
#define DAQmx_SwitchDev_NumRows                                          0x18E9 // Indicates the number of rows on a device in a matrix switch topology. Indicates the number of multiplexed channels on a device in a mux topology.
#define DAQmx_SwitchDev_NumColumns                                       0x18EA // Indicates the number of columns on a device in a matrix switch topology. This value is always 1 if the device is in a mux topology.
#define DAQmx_SwitchDev_Topology                                         0x193D // Indicates the current topology of the device. This value is one of the topology options in DAQmxSwitchSetTopologyAndReset().
#define DAQmx_SwitchDev_Temperature                                      0x301A // Indicates the current temperature as read by the Switch module in degrees Celsius. Refer to your device documentation for more information.

//********** Switch Scan Attributes **********
#define DAQmx_SwitchScan_BreakMode                                       0x1247 // Specifies the action to take between each entry in a scan list.
#define DAQmx_SwitchScan_RepeatMode                                      0x1248 // Specifies if the task advances through the scan list multiple times.
#define DAQmx_SwitchScan_WaitingForAdv                                   0x17D9 // Indicates if the switch hardware is waiting for an  Advance Trigger. If the hardware is waiting, it completed the previous entry in the scan list.

//********** Scale Attributes **********
#define DAQmx_Scale_Descr                                                0x1226 // Specifies a description for the scale.
#define DAQmx_Scale_ScaledUnits                                          0x191B // Specifies the units to use for scaled values. You can use an arbitrary string.
#define DAQmx_Scale_PreScaledUnits                                       0x18F7 // Specifies the units of the values that you want to scale.
#define DAQmx_Scale_Type                                                 0x1929 // Indicates the method or equation form that the custom scale uses.
#define DAQmx_Scale_Lin_Slope                                            0x1227 // Specifies the slope, m, in the equation y=mx+b.
#define DAQmx_Scale_Lin_YIntercept                                       0x1228 // Specifies the y-intercept, b, in the equation y=mx+b.
#define DAQmx_Scale_Map_ScaledMax                                        0x1229 // Specifies the largest value in the range of scaled values. NI-DAQmx maps this value to Pre-Scaled Maximum Value. Reads coerce samples that are larger than this value to match this value. Writes generate errors for samples that are larger than this value.
#define DAQmx_Scale_Map_PreScaledMax                                     0x1231 // Specifies the largest value in the range of pre-scaled values. NI-DAQmx maps this value to Scaled Maximum Value.
#define DAQmx_Scale_Map_ScaledMin                                        0x1230 // Specifies the smallest value in the range of scaled values. NI-DAQmx maps this value to Pre-Scaled Minimum Value. Reads coerce samples that are smaller than this value to match this value. Writes generate errors for samples that are smaller than this value.
#define DAQmx_Scale_Map_PreScaledMin                                     0x1232 // Specifies the smallest value in the range of pre-scaled values. NI-DAQmx maps this value to Scaled Minimum Value.
#define DAQmx_Scale_Poly_ForwardCoeff                                    0x1234 // Specifies an array of coefficients for the polynomial that converts pre-scaled values to scaled values. Each element of the array corresponds to a term of the equation. For example, if index three of the array is 9, the fourth term of the equation is 9x^3.
#define DAQmx_Scale_Poly_ReverseCoeff                                    0x1235 // Specifies an array of coefficients for the polynomial that converts scaled values to pre-scaled values. Each element of the array corresponds to a term of the equation. For example, if index three of the array is 9, the fourth term of the equation is 9y^3.
#define DAQmx_Scale_Table_ScaledVals                                     0x1236 // Specifies an array of scaled values. These values map directly to the values in Pre-Scaled Values.
#define DAQmx_Scale_Table_PreScaledVals                                  0x1237 // Specifies an array of pre-scaled values. These values map directly to the values in Scaled Values.

//********** System Attributes **********
#define DAQmx_Sys_GlobalChans                                            0x1265 // Indicates an array that contains the names of all global channels saved on the system.
#define DAQmx_Sys_Scales                                                 0x1266 // Indicates an array that contains the names of all custom scales saved on the system.
#define DAQmx_Sys_Tasks                                                  0x1267 // Indicates an array that contains the names of all tasks saved on the system.
#define DAQmx_Sys_DevNames                                               0x193B // Indicates the names of all devices installed in the system.
#define DAQmx_Sys_NIDAQMajorVersion                                      0x1272 // Indicates the major portion of the installed version of NI-DAQmx, such as 7 for version 7.0.
#define DAQmx_Sys_NIDAQMinorVersion                                      0x1923 // Indicates the minor portion of the installed version of NI-DAQmx, such as 0 for version 7.0.
#define DAQmx_Sys_NIDAQUpdateVersion                                     0x2F22 // Indicates the update portion of the installed version of NI-DAQmx, such as 1 for version 9.0.1.

//********** Task Attributes **********
#define DAQmx_Task_Name                                                  0x1276 // Indicates the name of the task.
#define DAQmx_Task_Channels                                              0x1273 // Indicates the names of all virtual channels in the task.
#define DAQmx_Task_NumChans                                              0x2181 // Indicates the number of virtual channels in the task.
#define DAQmx_Task_Devices                                               0x230E // Indicates an array containing the names of all devices in the task.
#define DAQmx_Task_NumDevices                                            0x29BA // Indicates the number of devices in the task.
#define DAQmx_Task_Complete                                              0x1274 // Indicates whether the task completed execution.

//********** Timing Attributes **********
#define DAQmx_SampQuant_SampMode                                         0x1300 // Specifies if a task acquires or generates a finite number of samples or if it continuously acquires or generates samples.
#define DAQmx_SampQuant_SampPerChan                                      0x1310 // Specifies the number of samples to acquire or generate for each channel if Sample Mode is DAQmx_Val_FiniteSamps. If Sample Mode is DAQmx_Val_ContSamps, NI-DAQmx uses this value to determine the buffer size.
#define DAQmx_SampTimingType                                             0x1347 // Specifies the type of sample timing to use for the task.
#define DAQmx_SampClk_Rate                                               0x1344 // Specifies the sampling rate in samples per channel per second. If you use an external source for the Sample Clock, set this input to the maximum expected rate of that clock.
#define DAQmx_SampClk_MaxRate                                            0x22C8 // Indicates the maximum Sample Clock rate supported by the task, based on other timing settings. For output tasks, the maximum Sample Clock rate is the maximum rate of the DAC. For input tasks, NI-DAQmx calculates the maximum sampling rate differently for multiplexed devices than simultaneous sampling devices.
#define DAQmx_SampClk_Src                                                0x1852 // Specifies the terminal of the signal to use as the Sample Clock.
#define DAQmx_SampClk_ActiveEdge                                         0x1301 // Specifies on which edge of a clock pulse sampling takes place. This property is useful primarily when the signal you use as the Sample Clock is not a periodic clock.
#define DAQmx_SampClk_OverrunBehavior                                    0x2EFC // Specifies the action to take if Sample Clock edges occur faster than the device can handle them.
#define DAQmx_SampClk_UnderflowBehavior                                  0x2961 // Specifies the action to take when the onboard memory of the device becomes empty.
#define DAQmx_SampClk_TimebaseDiv                                        0x18EB // Specifies the number of Sample Clock Timebase pulses needed to produce a single Sample Clock pulse.
#define DAQmx_SampClk_Term                                               0x2F1B // Indicates the name of the internal Sample Clock terminal for the task. This property does not return the name of the Sample Clock source terminal specified with Source.
#define DAQmx_SampClk_Timebase_Rate                                      0x1303 // Specifies the rate of the Sample Clock Timebase. Some applications require that you specify a rate when you use any signal other than the onboard Sample Clock Timebase. NI-DAQmx requires this rate to calculate other timing parameters.
#define DAQmx_SampClk_Timebase_Src                                       0x1308 // Specifies the terminal of the signal to use as the Sample Clock Timebase.
#define DAQmx_SampClk_Timebase_ActiveEdge                                0x18EC // Specifies on which edge to recognize a Sample Clock Timebase pulse. This property is useful primarily when the signal you use as the Sample Clock Timebase is not a periodic clock.
#define DAQmx_SampClk_Timebase_MasterTimebaseDiv                         0x1305 // Specifies the number of pulses of the Master Timebase needed to produce a single pulse of the Sample Clock Timebase.
#define DAQmx_SampClkTimebase_Term                                       0x2F1C // Indicates the name of the internal Sample Clock Timebase terminal for the task. This property does not return the name of the Sample Clock Timebase source terminal specified with Source.
#define DAQmx_SampClk_DigFltr_Enable                                     0x221E // Specifies whether to apply the pulse width filter to the signal.
#define DAQmx_SampClk_DigFltr_MinPulseWidth                              0x221F // Specifies in seconds the minimum pulse width the filter recognizes.
#define DAQmx_SampClk_DigFltr_TimebaseSrc                                0x2220 // Specifies the input terminal of the signal to use as the timebase of the pulse width filter.
#define DAQmx_SampClk_DigFltr_TimebaseRate                               0x2221 // Specifies in hertz the rate of the pulse width filter timebase. NI-DAQmx uses this value to compute settings for the filter.
#define DAQmx_SampClk_DigSync_Enable                                     0x2222 // Specifies whether to synchronize recognition of transitions in the signal to the internal timebase of the device.
#define DAQmx_Hshk_DelayAfterXfer                                        0x22C2 // Specifies the number of seconds to wait after a handshake cycle before starting a new handshake cycle.
#define DAQmx_Hshk_StartCond                                             0x22C3 // Specifies the point in the handshake cycle that the device is in when the task starts.
#define DAQmx_Hshk_SampleInputDataWhen                                   0x22C4 // Specifies on which edge of the Handshake Trigger an input task latches the data from the peripheral device.
#define DAQmx_ChangeDetect_DI_RisingEdgePhysicalChans                    0x2195 // Specifies the names of the digital lines or ports on which to detect rising edges. The lines or ports must be used by virtual channels in the task. You also can specify a string that contains a list or range of digital lines or ports.
#define DAQmx_ChangeDetect_DI_FallingEdgePhysicalChans                   0x2196 // Specifies the names of the digital lines or ports on which to detect falling edges. The lines or ports must be used by virtual channels in the task. You also can specify a string that contains a list or range of digital lines or ports.
#define DAQmx_ChangeDetect_DI_Tristate                                   0x2EFA // Specifies whether to tristate lines specified with Rising Edge Physical Channels and Falling Edge Physical Channels that are not in a virtual channel in the task. If you set this property to TRUE, NI-DAQmx tristates rising/falling edge lines that are not in a virtual channel in the task. If you set this property to FALSE, NI-DAQmx does not modify the configuration of rising/falling edge lines that are not in a vir...
#define DAQmx_OnDemand_SimultaneousAOEnable                              0x21A0 // Specifies whether to update all channels in the task simultaneously, rather than updating channels independently when you write a sample to that channel.
#define DAQmx_Implicit_UnderflowBehavior                                 0x2EFD // Specifies the action to take when the onboard memory of the device becomes empty.
#define DAQmx_AIConv_Rate                                                0x1848 // Specifies in Hertz the rate at which to clock the analog-to-digital converter. This clock is specific to the analog input section of multiplexed devices.
#define DAQmx_AIConv_MaxRate                                             0x22C9 // Indicates the maximum convert rate supported by the task, given the current devices and channel count.
#define DAQmx_AIConv_Src                                                 0x1502 // Specifies the terminal of the signal to use as the AI Convert Clock.
#define DAQmx_AIConv_ActiveEdge                                          0x1853 // Specifies on which edge of the clock pulse an analog-to-digital conversion takes place.
#define DAQmx_AIConv_TimebaseDiv                                         0x1335 // Specifies the number of AI Convert Clock Timebase pulses needed to produce a single AI Convert Clock pulse.
#define DAQmx_AIConv_Timebase_Src                                        0x1339 // Specifies the terminal  of the signal to use as the AI Convert Clock Timebase.
#define DAQmx_DelayFromSampClk_DelayUnits                                0x1304 // Specifies the units of Delay.
#define DAQmx_DelayFromSampClk_Delay                                     0x1317 // Specifies the amount of time to wait after receiving a Sample Clock edge before beginning to acquire the sample. This value is in the units you specify with Delay Units.
#define DAQmx_AIConv_DigFltr_Enable                                      0x2EDC // Specifies whether to apply a digital filter to the AI Convert Clock.
#define DAQmx_AIConv_DigFltr_MinPulseWidth                               0x2EDD // Specifies in seconds the minimum pulse width the filter recognizes.
#define DAQmx_AIConv_DigFltr_TimebaseSrc                                 0x2EDE // Specifies the terminal of the signal to use as the timebase of the digital filter.
#define DAQmx_AIConv_DigFltr_TimebaseRate                                0x2EDF // Specifies in hertz the rate of the digital filter timebase. NI-DAQmx uses this value to compute settings for the filter.
#define DAQmx_AIConv_DigSync_Enable                                      0x2EE0 // Specifies whether to synchronize recognition of transitions in the signal to the internal timebase of the device.
#define DAQmx_MasterTimebase_Rate                                        0x1495 // Specifies the rate of the Master Timebase.
#define DAQmx_MasterTimebase_Src                                         0x1343 // Specifies the terminal of the signal to use as the Master Timebase. On an E Series device, you can choose only between the onboard 20MHz Timebase or the RTSI7 terminal.
#define DAQmx_RefClk_Rate                                                0x1315 // Specifies the frequency of the Reference Clock.
#define DAQmx_RefClk_Src                                                 0x1316 // Specifies the terminal of the signal to use as the Reference Clock.
#define DAQmx_SyncPulse_Src                                              0x223D // Specifies the terminal of the signal to use as the synchronization pulse. The synchronization pulse resets the clock dividers and the ADCs/DACs on the device.
#define DAQmx_SyncPulse_SyncTime                                         0x223E // Indicates in seconds the delay required to reset the ADCs/DACs after the device receives the synchronization pulse.
#define DAQmx_SyncPulse_MinDelayToStart                                  0x223F // Specifies in seconds the amount of time that elapses after the master device issues the synchronization pulse before the task starts.
#define DAQmx_SyncPulse_ResetTime                                        0x2F7C // Indicates in seconds the amount of time required for the ADCs or DACs on the device to reset. When synchronizing devices, query this property on all devices and note the largest reset time. Then, for each device, subtract the value of this property from the largest reset time and set Reset Delay to the resulting value.
#define DAQmx_SyncPulse_ResetDelay                                       0x2F7D // Specifies in seconds the amount of time to wait after the Synchronization Pulse before resetting the ADCs or DACs on the device. When synchronizing devices, query Reset Time on all devices and note the largest reset time. Then, for each device, subtract the reset time from the largest reset time and set this property to the resulting value.
#define DAQmx_SyncPulse_Term                                             0x2F85 // Indicates the name of the internal Synchronization Pulse terminal for the task. This property does not return the name of the source terminal.
#define DAQmx_SyncClk_Interval                                           0x2F7E // Specifies the interval, in Sample Clock periods, between each internal Synchronization Clock pulse. NI-DAQmx uses this pulse for synchronization of triggers between multiple devices at different rates. Refer to device documentation for information about how to calculate this value.
#define DAQmx_SampTimingEngine                                           0x2A26 // Specifies which timing engine to use for the task.

//********** Trigger Attributes **********
#define DAQmx_StartTrig_Type                                             0x1393 // Specifies the type of trigger to use to start a task.
#define DAQmx_StartTrig_Term                                             0x2F1E // Indicates the name of the internal Start Trigger terminal for the task. This property does not return the name of the trigger source terminal.
#define DAQmx_DigEdge_StartTrig_Src                                      0x1407 // Specifies the name of a terminal where there is a digital signal to use as the source of the Start Trigger.
#define DAQmx_DigEdge_StartTrig_Edge                                     0x1404 // Specifies on which edge of a digital pulse to start acquiring or generating samples.
#define DAQmx_DigEdge_StartTrig_DigFltr_Enable                           0x2223 // Specifies whether to apply a digital filter to the trigger signal.
#define DAQmx_DigEdge_StartTrig_DigFltr_MinPulseWidth                    0x2224 // Specifies in seconds the minimum pulse width the filter recognizes.
#define DAQmx_DigEdge_StartTrig_DigFltr_TimebaseSrc                      0x2225 // Specifies the input terminal of the signal to use as the timebase of the pulse width filter.
#define DAQmx_DigEdge_StartTrig_DigFltr_TimebaseRate                     0x2226 // Specifies in hertz the rate of the pulse width filter timebase. NI-DAQmx uses this value to compute settings for the filter.
#define DAQmx_DigEdge_StartTrig_DigSync_Enable                           0x2227 // Specifies whether to synchronize recognition of transitions in the signal to the internal timebase of the device. If you set this property to TRUE, the device does not recognize and act upon the trigger until the next pulse of the internal timebase.
#define DAQmx_DigPattern_StartTrig_Src                                   0x1410 // Specifies the physical channels to use for pattern matching. The order of the physical channels determines the order of the pattern. If a port is included, the order of the physical channels within the port is in ascending order.
#define DAQmx_DigPattern_StartTrig_Pattern                               0x2186 // Specifies the digital pattern that must be met for the Start Trigger to occur.
#define DAQmx_DigPattern_StartTrig_When                                  0x1411 // Specifies whether the Start Trigger occurs when the physical channels specified with Source match or differ from the digital pattern specified with Pattern.
#define DAQmx_AnlgEdge_StartTrig_Src                                     0x1398 // Specifies the name of a virtual channel or terminal where there is an analog signal to use as the source of the Start Trigger.
#define DAQmx_AnlgEdge_StartTrig_Slope                                   0x1397 // Specifies on which slope of the trigger signal to start acquiring or generating samples.
#define DAQmx_AnlgEdge_StartTrig_Lvl                                     0x1396 // Specifies at what threshold in the units of the measurement or generation to start acquiring or generating samples. Use Slope to specify on which slope to trigger on this threshold.
#define DAQmx_AnlgEdge_StartTrig_Hyst                                    0x1395 // Specifies a hysteresis level in the units of the measurement or generation. If Slope is DAQmx_Val_RisingSlope, the trigger does not deassert until the source signal passes below  Level minus the hysteresis. If Slope is DAQmx_Val_FallingSlope, the trigger does not deassert until the source signal passes above Level plus the hysteresis. Hysteresis is always enabled. Set this property to a non-zero value to use hyste...
#define DAQmx_AnlgEdge_StartTrig_Coupling                                0x2233 // Specifies the coupling for the source signal of the trigger if the source is a terminal rather than a virtual channel.
#define DAQmx_AnlgEdge_StartTrig_DigFltr_Enable                          0x2EE1 // Specifies whether to apply a digital filter to the digital output of the analog triggering circuitry (the Analog Comparison Event). When enabled, the analog signal must stay above or below the trigger level for the minimum pulse width before being recognized. Use filtering  for noisy trigger signals that transition in and out of the hysteresis window rapidly.
#define DAQmx_AnlgEdge_StartTrig_DigFltr_MinPulseWidth                   0x2EE2 // Specifies in seconds the minimum pulse width the filter recognizes.
#define DAQmx_AnlgEdge_StartTrig_DigFltr_TimebaseSrc                     0x2EE3 // Specifies the terminal of the signal to use as the timebase of the digital filter.
#define DAQmx_AnlgEdge_StartTrig_DigFltr_TimebaseRate                    0x2EE4 // Specifies in hertz the rate of the digital filter timebase. NI-DAQmx uses this value to compute settings for the filter.
#define DAQmx_AnlgEdge_StartTrig_DigSync_Enable                          0x2EE5 // Specifies whether to synchronize recognition of transitions in the signal to the internal timebase of the device.
#define DAQmx_AnlgWin_StartTrig_Src                                      0x1400 // Specifies the name of a virtual channel or terminal where there is an analog signal to use as the source of the Start Trigger.
#define DAQmx_AnlgWin_StartTrig_When                                     0x1401 // Specifies whether the task starts acquiring or generating samples when the signal enters or leaves the window you specify with Bottom and Top.
#define DAQmx_AnlgWin_StartTrig_Top                                      0x1403 // Specifies the upper limit of the window. Specify this value in the units of the measurement or generation.
#define DAQmx_AnlgWin_StartTrig_Btm                                      0x1402 // Specifies the lower limit of the window. Specify this value in the units of the measurement or generation.
#define DAQmx_AnlgWin_StartTrig_Coupling                                 0x2234 // Specifies the coupling for the source signal of the trigger if the source is a terminal rather than a virtual channel.
#define DAQmx_AnlgWin_StartTrig_DigFltr_Enable                           0x2EFF // Specifies whether to apply a digital filter to the digital output of the analog triggering circuitry (the Analog Comparison Event). When enabled, the analog signal must stay within the trigger window for the minimum pulse width before being recognized. Use filtering for noisy trigger signals that transition in and out of the window rapidly.
#define DAQmx_AnlgWin_StartTrig_DigFltr_MinPulseWidth                    0x2F00 // Specifies in seconds the minimum pulse width the filter recognizes.
#define DAQmx_AnlgWin_StartTrig_DigFltr_TimebaseSrc                      0x2F01 // Specifies the terminal of the signal to use as the timebase of the digital filter.
#define DAQmx_AnlgWin_StartTrig_DigFltr_TimebaseRate                     0x2F02 // Specifies in hertz the rate of the digital filter timebase. NI-DAQmx uses this value to compute settings for the filter.
#define DAQmx_AnlgWin_StartTrig_DigSync_Enable                           0x2F03 // Specifies whether to synchronize recognition of transitions in the signal to the internal timebase of the device.
#define DAQmx_StartTrig_Delay                                            0x1856 // Specifies an amount of time to wait after the Start Trigger is received before acquiring or generating the first sample. This value is in the units you specify with Delay Units.
#define DAQmx_StartTrig_DelayUnits                                       0x18C8 // Specifies the units of Delay.
#define DAQmx_StartTrig_Retriggerable                                    0x190F // Specifies whether a finite task resets and waits for another Start Trigger after the task completes. When you set this property to TRUE, the device performs a finite acquisition or generation each time the Start Trigger occurs until the task stops. The device ignores a trigger if it is in the process of acquiring or generating signals.
#define DAQmx_RefTrig_Type                                               0x1419 // Specifies the type of trigger to use to mark a reference point for the measurement.
#define DAQmx_RefTrig_PretrigSamples                                     0x1445 // Specifies the minimum number of pretrigger samples to acquire from each channel before recognizing the reference trigger. Post-trigger samples per channel are equal to Samples Per Channel minus the number of pretrigger samples per channel.
#define DAQmx_RefTrig_Term                                               0x2F1F // Indicates the name of the internal Reference Trigger terminal for the task. This property does not return the name of the trigger source terminal.
#define DAQmx_DigEdge_RefTrig_Src                                        0x1434 // Specifies the name of a terminal where there is a digital signal to use as the source of the Reference Trigger.
#define DAQmx_DigEdge_RefTrig_Edge                                       0x1430 // Specifies on what edge of a digital pulse the Reference Trigger occurs.
#define DAQmx_DigEdge_RefTrig_DigFltr_Enable                             0x2ED7 // Specifies whether to apply a digital filter to the trigger signal.
#define DAQmx_DigEdge_RefTrig_DigFltr_MinPulseWidth                      0x2ED8 // Specifies in seconds the minimum pulse width the filter recognizes.
#define DAQmx_DigEdge_RefTrig_DigFltr_TimebaseSrc                        0x2ED9 // Specifies the terminal of the signal to use as the timebase of the digital filter.
#define DAQmx_DigEdge_RefTrig_DigFltr_TimebaseRate                       0x2EDA // Specifies in hertz the rate of the digital filter timebase. NI-DAQmx uses this value to compute settings for the filter.
#define DAQmx_DigEdge_RefTrig_DigSync_Enable                             0x2EDB // Specifies whether to synchronize recognition of transitions in the signal to the internal timebase of the device.
#define DAQmx_DigPattern_RefTrig_Src                                     0x1437 // Specifies the physical channels to use for pattern matching. The order of the physical channels determines the order of the pattern. If a port is included, the order of the physical channels within the port is in ascending order.
#define DAQmx_DigPattern_RefTrig_Pattern                                 0x2187 // Specifies the digital pattern that must be met for the Reference Trigger to occur.
#define DAQmx_DigPattern_RefTrig_When                                    0x1438 // Specifies whether the Reference Trigger occurs when the physical channels specified with Source match or differ from the digital pattern specified with Pattern.
#define DAQmx_AnlgEdge_RefTrig_Src                                       0x1424 // Specifies the name of a virtual channel or terminal where there is an analog signal to use as the source of the Reference Trigger.
#define DAQmx_AnlgEdge_RefTrig_Slope                                     0x1423 // Specifies on which slope of the source signal the Reference Trigger occurs.
#define DAQmx_AnlgEdge_RefTrig_Lvl                                       0x1422 // Specifies in the units of the measurement the threshold at which the Reference Trigger occurs.  Use Slope to specify on which slope to trigger at this threshold.
#define DAQmx_AnlgEdge_RefTrig_Hyst                                      0x1421 // Specifies a hysteresis level in the units of the measurement. If Slope is DAQmx_Val_RisingSlope, the trigger does not deassert until the source signal passes below Level minus the hysteresis. If Slope is DAQmx_Val_FallingSlope, the trigger does not deassert until the source signal passes above Level plus the hysteresis. Hysteresis is always enabled. Set this property to a non-zero value to use hysteresis.
#define DAQmx_AnlgEdge_RefTrig_Coupling                                  0x2235 // Specifies the coupling for the source signal of the trigger if the source is a terminal rather than a virtual channel.
#define DAQmx_AnlgEdge_RefTrig_DigFltr_Enable                            0x2EE6 // Specifies whether to apply a digital filter to the digital output of the analog triggering circuitry (the Analog Comparison Event). When enabled, the analog signal must stay above or below the trigger level for the minimum pulse width before being recognized. Use filtering  for noisy trigger signals that transition in and out of the hysteresis window rapidly.
#define DAQmx_AnlgEdge_RefTrig_DigFltr_MinPulseWidth                     0x2EE7 // Specifies in seconds the minimum pulse width thefilter recognizes.
#define DAQmx_AnlgEdge_RefTrig_DigFltr_TimebaseSrc                       0x2EE8 // Specifies the terminal of the signal to use as the timebase of the digital filter.
#define DAQmx_AnlgEdge_RefTrig_DigFltr_TimebaseRate                      0x2EE9 // Specifies in hertz the rate of the digital filter timebase. NI-DAQmx uses this value to compute settings for the filter.
#define DAQmx_AnlgEdge_RefTrig_DigSync_Enable                            0x2EEA // Specifies whether to synchronize recognition of transitions in the signal to the internal timebase of the device.
#define DAQmx_AnlgWin_RefTrig_Src                                        0x1426 // Specifies the name of a virtual channel or terminal where there is an analog signal to use as the source of the Reference Trigger.
#define DAQmx_AnlgWin_RefTrig_When                                       0x1427 // Specifies whether the Reference Trigger occurs when the source signal enters the window or when it leaves the window. Use Bottom and Top to specify the window.
#define DAQmx_AnlgWin_RefTrig_Top                                        0x1429 // Specifies the upper limit of the window. Specify this value in the units of the measurement.
#define DAQmx_AnlgWin_RefTrig_Btm                                        0x1428 // Specifies the lower limit of the window. Specify this value in the units of the measurement.
#define DAQmx_AnlgWin_RefTrig_Coupling                                   0x1857 // Specifies the coupling for the source signal of the trigger if the source is a terminal rather than a virtual channel.
#define DAQmx_AnlgWin_RefTrig_DigFltr_Enable                             0x2EEB // Specifies whether to apply a digital filter to the digital output of the analog triggering circuitry (the Analog Comparison Event). When enabled, the analog signal must stay within the trigger window for the minimum pulse width before being recognized. Use filtering for noisy trigger signals that transition in and out of the window rapidly.
#define DAQmx_AnlgWin_RefTrig_DigFltr_MinPulseWidth                      0x2EEC // Specifies in seconds the minimum pulse width the filter recognizes.
#define DAQmx_AnlgWin_RefTrig_DigFltr_TimebaseSrc                        0x2EED // Specifies the terminal of the signal to use as the timebase of the digital filter.
#define DAQmx_AnlgWin_RefTrig_DigFltr_TimebaseRate                       0x2EEE // Specifies in hertz the rate of the digital filter timebase. NI-DAQmx uses this value to compute settings for the filter.
#define DAQmx_AnlgWin_RefTrig_DigSync_Enable                             0x2EEF // Specifies whether to synchronize recognition of transitions in the signal to the internal timebase of the device.
#define DAQmx_RefTrig_AutoTrigEnable                                     0x2EC1 // Specifies whether to send a software trigger to the device when a hardware trigger is no longer active in order to prevent a timeout.
#define DAQmx_RefTrig_AutoTriggered                                      0x2EC2 // Indicates whether a completed acquisition was triggered by the auto trigger. If an acquisition has not completed after the task starts, this property returns FALSE. This property is only applicable when Enable  is TRUE.
#define DAQmx_RefTrig_Delay                                              0x1483 // Specifies in seconds the time to wait after the device receives the Reference Trigger before switching from pretrigger to posttrigger samples.
#define DAQmx_AdvTrig_Type                                               0x1365 // Specifies the type of trigger to use to advance to the next entry in a switch scan list.
#define DAQmx_DigEdge_AdvTrig_Src                                        0x1362 // Specifies the name of a terminal where there is a digital signal to use as the source of the Advance Trigger.
#define DAQmx_DigEdge_AdvTrig_Edge                                       0x1360 // Specifies on which edge of a digital signal to advance to the next entry in a scan list.
#define DAQmx_DigEdge_AdvTrig_DigFltr_Enable                             0x2238 // Specifies whether to apply the pulse width filter to the signal.
#define DAQmx_HshkTrig_Type                                              0x22B7 // Specifies the type of Handshake Trigger to use.
#define DAQmx_Interlocked_HshkTrig_Src                                   0x22B8 // Specifies the source terminal of the Handshake Trigger.
#define DAQmx_Interlocked_HshkTrig_AssertedLvl                           0x22B9 // Specifies the asserted level of the Handshake Trigger.
#define DAQmx_PauseTrig_Type                                             0x1366 // Specifies the type of trigger to use to pause a task.
#define DAQmx_PauseTrig_Term                                             0x2F20 // Indicates the name of the internal Pause Trigger terminal for the task. This property does not return the name of the trigger source terminal.
#define DAQmx_AnlgLvl_PauseTrig_Src                                      0x1370 // Specifies the name of a virtual channel or terminal where there is an analog signal to use as the source of the trigger.
#define DAQmx_AnlgLvl_PauseTrig_When                                     0x1371 // Specifies whether the task pauses above or below the threshold you specify with Level.
#define DAQmx_AnlgLvl_PauseTrig_Lvl                                      0x1369 // Specifies the threshold at which to pause the task. Specify this value in the units of the measurement or generation. Use Pause When to specify whether the task pauses above or below this threshold.
#define DAQmx_AnlgLvl_PauseTrig_Hyst                                     0x1368 // Specifies a hysteresis level in the units of the measurement or generation. If Pause When is DAQmx_Val_AboveLvl, the trigger does not deassert until the source signal passes below Level minus the hysteresis. If Pause When is DAQmx_Val_BelowLvl, the trigger does not deassert until the source signal passes above Level plus the hysteresis. Hysteresis is always enabled. Set this property to a non-zero value to use hys...
#define DAQmx_AnlgLvl_PauseTrig_Coupling                                 0x2236 // Specifies the coupling for the source signal of the trigger if the source is a terminal rather than a virtual channel.
#define DAQmx_AnlgLvl_PauseTrig_DigFltr_Enable                           0x2EF0 // Specifies whether to apply a digital filter to the digital output of the analog triggering circuitry (the Analog Comparison Event). When enabled, the analog signal must stay above or below the trigger level for the minimum pulse width before being recognized. Use filtering  for noisy trigger signals that transition in and out of the hysteresis window rapidly.
#define DAQmx_AnlgLvl_PauseTrig_DigFltr_MinPulseWidth                    0x2EF1 // Specifies in seconds the minimum pulse width the filter recognizes.
#define DAQmx_AnlgLvl_PauseTrig_DigFltr_TimebaseSrc                      0x2EF2 // Specifies the terminal of the signal to use as the timebase of the digital filter.
#define DAQmx_AnlgLvl_PauseTrig_DigFltr_TimebaseRate                     0x2EF3 // Specifies in hertz the rate of the digital filter timebase. NI-DAQmx uses this value to compute settings for the filter.
#define DAQmx_AnlgLvl_PauseTrig_DigSync_Enable                           0x2EF4 // Specifies whether to synchronize recognition of transitions in the signal to the internal timebase of the device.
#define DAQmx_AnlgWin_PauseTrig_Src                                      0x1373 // Specifies the name of a virtual channel or terminal where there is an analog signal to use as the source of the trigger.
#define DAQmx_AnlgWin_PauseTrig_When                                     0x1374 // Specifies whether the task pauses while the trigger signal is inside or outside the window you specify with Bottom and Top.
#define DAQmx_AnlgWin_PauseTrig_Top                                      0x1376 // Specifies the upper limit of the window. Specify this value in the units of the measurement or generation.
#define DAQmx_AnlgWin_PauseTrig_Btm                                      0x1375 // Specifies the lower limit of the window. Specify this value in the units of the measurement or generation.
#define DAQmx_AnlgWin_PauseTrig_Coupling                                 0x2237 // Specifies the coupling for the source signal of the terminal if the source is a terminal rather than a virtual channel.
#define DAQmx_AnlgWin_PauseTrig_DigFltr_Enable                           0x2EF5 // Specifies whether to apply a digital filter to the digital output of the analog triggering circuitry (the Analog Comparison Event). When enabled, the analog signal must stay within the trigger window for the minimum pulse width before being recognized. Use filtering for noisy trigger signals that transition in and out of the window rapidly.
#define DAQmx_AnlgWin_PauseTrig_DigFltr_MinPulseWidth                    0x2EF6 // Specifies in seconds the minimum pulse width the filter recognizes.
#define DAQmx_AnlgWin_PauseTrig_DigFltr_TimebaseSrc                      0x2EF7 // Specifies the terminal of the signal to use as the timebase of the digital filter.
#define DAQmx_AnlgWin_PauseTrig_DigFltr_TimebaseRate                     0x2EF8 // Specifies in hertz the rate of the digital filter timebase. NI-DAQmx uses this value to compute settings for the filter.
#define DAQmx_AnlgWin_PauseTrig_DigSync_Enable                           0x2EF9 // Specifies whether to synchronize recognition of transitions in the signal to the internal timebase of the device.
#define DAQmx_DigLvl_PauseTrig_Src                                       0x1379 // Specifies the name of a terminal where there is a digital signal to use as the source of the Pause Trigger.
#define DAQmx_DigLvl_PauseTrig_When                                      0x1380 // Specifies whether the task pauses while the signal is high or low.
#define DAQmx_DigLvl_PauseTrig_DigFltr_Enable                            0x2228 // Specifies whether to apply a digital filter to the trigger signal.
#define DAQmx_DigLvl_PauseTrig_DigFltr_MinPulseWidth                     0x2229 // Specifies in seconds the minimum pulse width the filter recognizes.
#define DAQmx_DigLvl_PauseTrig_DigFltr_TimebaseSrc                       0x222A // Specifies the input terminal of the signal to use as the timebase of the pulse width filter.
#define DAQmx_DigLvl_PauseTrig_DigFltr_TimebaseRate                      0x222B // Specifies in hertz the rate of the pulse width filter timebase. NI-DAQmx uses this value to compute settings for the filter.
#define DAQmx_DigLvl_PauseTrig_DigSync_Enable                            0x222C // Specifies whether to synchronize recognition of transitions in the signal to the internal timebase of the device.
#define DAQmx_DigPattern_PauseTrig_Src                                   0x216F // Specifies the physical channels to use for pattern matching. The order of the physical channels determines the order of the pattern. If a port is included, the lines within the port are in ascending order.
#define DAQmx_DigPattern_PauseTrig_Pattern                               0x2188 // Specifies the digital pattern that must be met for the Pause Trigger to occur.
#define DAQmx_DigPattern_PauseTrig_When                                  0x2170 // Specifies if the Pause Trigger occurs when the physical channels specified with Source match or differ from the digital pattern specified with Pattern.
#define DAQmx_ArmStartTrig_Type                                          0x1414 // Specifies the type of trigger to use to arm the task for a Start Trigger. If you configure an Arm Start Trigger, the task does not respond to a Start Trigger until the device receives the Arm Start Trigger.
#define DAQmx_ArmStart_Term                                              0x2F7F // Indicates the name of the internal Arm Start Trigger terminal for the task. This property does not return the name of the trigger source terminal.
#define DAQmx_DigEdge_ArmStartTrig_Src                                   0x1417 // Specifies the name of a terminal where there is a digital signal to use as the source of the Arm Start Trigger.
#define DAQmx_DigEdge_ArmStartTrig_Edge                                  0x1415 // Specifies on which edge of a digital signal to arm the task for a Start Trigger.
#define DAQmx_DigEdge_ArmStartTrig_DigFltr_Enable                        0x222D // Specifies whether to apply the pulse width filter to the signal.
#define DAQmx_DigEdge_ArmStartTrig_DigFltr_MinPulseWidth                 0x222E // Specifies in seconds the minimum pulse width the filter recognizes.
#define DAQmx_DigEdge_ArmStartTrig_DigFltr_TimebaseSrc                   0x222F // Specifies the input terminal of the signal to use as the timebase of the pulse width filter.
#define DAQmx_DigEdge_ArmStartTrig_DigFltr_TimebaseRate                  0x2230 // Specifies in hertz the rate of the pulse width filter timebase. NI-DAQmx uses this value to compute settings for the filter.
#define DAQmx_DigEdge_ArmStartTrig_DigSync_Enable                        0x2231 // Specifies whether to synchronize recognition of transitions in the signal to the internal timebase of the device.
#define DAQmx_Trigger_SyncType                                           0x2F80 // Specifies the role of the device in a synchronized system. Setting this value to  DAQmx_Val_Master or  DAQmx_Val_Slave enables trigger skew correction. If you enable trigger skew correction, set this property to DAQmx_Val_Master on only one device, and set this property to DAQmx_Val_Slave on the other devices.

//********** Watchdog Attributes **********
#define DAQmx_Watchdog_Timeout                                           0x21A9 // Specifies in seconds the amount of time until the watchdog timer expires. A value of -1 means the internal timer never expires. Set this input to -1 if you use an Expiration Trigger to expire the watchdog task.
#define DAQmx_WatchdogExpirTrig_Type                                     0x21A3 // Specifies the type of trigger to use to expire a watchdog task.
#define DAQmx_DigEdge_WatchdogExpirTrig_Src                              0x21A4 // Specifies the name of a terminal where a digital signal exists to use as the source of the Expiration Trigger.
#define DAQmx_DigEdge_WatchdogExpirTrig_Edge                             0x21A5 // Specifies on which edge of a digital signal to expire the watchdog task.
#define DAQmx_Watchdog_DO_ExpirState                                     0x21A7 // Specifies the state to which to set the digital physical channels when the watchdog task expires.  You cannot modify the expiration state of dedicated digital input physical channels.
#define DAQmx_Watchdog_HasExpired                                        0x21A8 // Indicates if the watchdog timer expired. You can read this property only while the task is running.

//********** Write Attributes **********
#define DAQmx_Write_RelativeTo                                           0x190C // Specifies the point in the buffer at which to write data. If you also specify an offset with Offset, the write operation begins at that offset relative to this point you select with this property.
#define DAQmx_Write_Offset                                               0x190D // Specifies in samples per channel an offset at which a write operation begins. This offset is relative to the location you specify with Relative To.
#define DAQmx_Write_RegenMode                                            0x1453 // Specifies whether to allow NI-DAQmx to generate the same data multiple times.
#define DAQmx_Write_CurrWritePos                                         0x1458 // Indicates the position in the buffer of the next sample to generate. This value is identical for all channels in the task.
#define DAQmx_Write_OvercurrentChansExist                                0x29E8 // Indicates if the device(s) detected an overcurrent condition for any channel in the task. Reading this property clears the overcurrent status for all channels in the task. You must read this property before you read Overcurrent Channels. Otherwise, you will receive an error.
#define DAQmx_Write_OvercurrentChans                                     0x29E9 // Indicates the names of any virtual channels in the task for which an overcurrent condition has been detected. You must read Overcurrent Channels Exist before you read this property. Otherwise, you will receive an error.
#define DAQmx_Write_OvertemperatureChansExist                            0x2A84 // Indicates if the device(s) detected a temperature above their safe operating level. If a device exceeds this temperature, the device shuts off its output channels until the temperature returns to a safe level.
#define DAQmx_Write_OpenCurrentLoopChansExist                            0x29EA // Indicates if the device(s) detected an open current loop for any channel in the task. Reading this property clears the open current loop status for all channels in the task. You must read this property before you read Open Current Loop Channels. Otherwise, you will receive an error.
#define DAQmx_Write_OpenCurrentLoopChans                                 0x29EB // Indicates the names of any virtual channels in the task for which the device(s) detected an open current loop. You must read Open Current Loop Channels Exist before you read this property. Otherwise, you will receive an error.
#define DAQmx_Write_PowerSupplyFaultChansExist                           0x29EC // Indicates if the device(s) detected a power supply fault for any channel in the task. Reading this property clears the power supply fault status for all channels in the task. You must read this property before you read Power Supply Fault Channels. Otherwise, you will receive an error.
#define DAQmx_Write_PowerSupplyFaultChans                                0x29ED // Indicates the names of any virtual channels in the task that have a power supply fault. You must read Power Supply Fault Channels Exist before you read this property. Otherwise, you will receive an error.
#define DAQmx_Write_SpaceAvail                                           0x1460 // Indicates in samples per channel the amount of available space in the buffer.
#define DAQmx_Write_TotalSampPerChanGenerated                            0x192B // Indicates the total number of samples generated by each channel in the task. This value is identical for all channels in the task.
#define DAQmx_Write_RawDataWidth                                         0x217D // Indicates in bytes the required size of a raw sample to write to the task.
#define DAQmx_Write_NumChans                                             0x217E // Indicates the number of channels that an NI-DAQmx Write function writes to the task. This value is the number of channels in the task.
#define DAQmx_Write_WaitMode                                             0x22B1 // Specifies how an NI-DAQmx Write function waits for space to become available in the buffer.
#define DAQmx_Write_SleepTime                                            0x22B2 // Specifies in seconds the amount of time to sleep after checking for available buffer space if Wait Mode is DAQmx_Val_Sleep.
#define DAQmx_Write_NextWriteIsLast                                      0x296C // Specifies that the next samples written are the last samples you want to generate. Use this property when performing continuous generation to prevent underflow errors after writing the last sample. Regeneration Mode must be DAQmx_Val_DoNotAllowRegen to use this property.
#define DAQmx_Write_DigitalLines_BytesPerChan                            0x217F // Indicates the number of Boolean values expected per channel in a sample for line-based writes. This property is determined by the channel in the task with the most digital lines. If a channel has fewer lines than this number, NI-DAQmx ignores the extra Boolean values.

//********** Physical Channel Attributes **********
#define DAQmx_PhysicalChan_AI_SupportedMeasTypes                         0x2FD7 // Indicates the measurement types supported by the channel.
#define DAQmx_PhysicalChan_AI_TermCfgs                                   0x2342 // Indicates the list of terminal configurations supported by the channel.
#define DAQmx_PhysicalChan_AI_InputSrcs                                  0x2FD8 // Indicates the list of input sources supported by the channel. Channels may support using the signal from the I/O connector or one of several calibration signals.
#define DAQmx_PhysicalChan_AO_SupportedOutputTypes                       0x2FD9 // Indicates the output types supported by the channel.
#define DAQmx_PhysicalChan_AO_TermCfgs                                   0x29A3 // Indicates the list of terminal configurations supported by the channel.
#define DAQmx_PhysicalChan_AO_ManualControlEnable                        0x2A1E // Specifies if you can control the physical channel externally via a manual control located on the device. You cannot simultaneously control a channel manually and with NI-DAQmx.
#define DAQmx_PhysicalChan_AO_ManualControl_ShortDetected                0x2EC3 // Indicates whether the physical channel is currently disabled due to a short detected on the channel.
#define DAQmx_PhysicalChan_AO_ManualControlAmplitude                     0x2A1F // Indicates the current value of the front panel amplitude control for the physical channel in volts.
#define DAQmx_PhysicalChan_AO_ManualControlFreq                          0x2A20 // Indicates the current value of the front panel frequency control for the physical channel in hertz.
#define DAQmx_PhysicalChan_DI_PortWidth                                  0x29A4 // Indicates in bits the width of digital input port.
#define DAQmx_PhysicalChan_DI_SampClkSupported                           0x29A5 // Indicates if the sample clock timing type is supported for the digital input physical channel.
#define DAQmx_PhysicalChan_DI_SampModes                                  0x2FE0 // Indicates the sample modes supported by devices that support sample clocked digital input.
#define DAQmx_PhysicalChan_DI_ChangeDetectSupported                      0x29A6 // Indicates if the change detection timing type is supported for the digital input physical channel.
#define DAQmx_PhysicalChan_DO_PortWidth                                  0x29A7 // Indicates in bits the width of digital output port.
#define DAQmx_PhysicalChan_DO_SampClkSupported                           0x29A8 // Indicates if the sample clock timing type is supported for the digital output physical channel.
#define DAQmx_PhysicalChan_DO_SampModes                                  0x2FE1 // Indicates the sample modes supported by devices that support sample clocked digital output.
#define DAQmx_PhysicalChan_CI_SupportedMeasTypes                         0x2FDA // Indicates the measurement types supported by the channel.
#define DAQmx_PhysicalChan_CO_SupportedOutputTypes                       0x2FDB // Indicates the output types supported by the channel.
#define DAQmx_PhysicalChan_TEDS_MfgID                                    0x21DA // Indicates the manufacturer ID of the sensor.
#define DAQmx_PhysicalChan_TEDS_ModelNum                                 0x21DB // Indicates the model number of the sensor.
#define DAQmx_PhysicalChan_TEDS_SerialNum                                0x21DC // Indicates the serial number of the sensor.
#define DAQmx_PhysicalChan_TEDS_VersionNum                               0x21DD // Indicates the version number of the sensor.
#define DAQmx_PhysicalChan_TEDS_VersionLetter                            0x21DE // Indicates the version letter of the sensor.
#define DAQmx_PhysicalChan_TEDS_BitStream                                0x21DF // Indicates the TEDS binary bitstream without checksums.
#define DAQmx_PhysicalChan_TEDS_TemplateIDs                              0x228F // Indicates the IDs of the templates in the bitstream in BitStream.

//********** Persisted Task Attributes **********
#define DAQmx_PersistedTask_Author                                       0x22CC // Indicates the author of the task.
#define DAQmx_PersistedTask_AllowInteractiveEditing                      0x22CD // Indicates whether the task can be edited in the DAQ Assistant.
#define DAQmx_PersistedTask_AllowInteractiveDeletion                     0x22CE // Indicates whether the task can be deleted through MAX.

//********** Persisted Channel Attributes **********
#define DAQmx_PersistedChan_Author                                       0x22D0 // Indicates the author of the global channel.
#define DAQmx_PersistedChan_AllowInteractiveEditing                      0x22D1 // Indicates whether the global channel can be edited in the DAQ Assistant.
#define DAQmx_PersistedChan_AllowInteractiveDeletion                     0x22D2 // Indicates whether the global channel can be deleted through MAX.

//********** Persisted Scale Attributes **********
#define DAQmx_PersistedScale_Author                                      0x22D4 // Indicates the author of the custom scale.
#define DAQmx_PersistedScale_AllowInteractiveEditing                     0x22D5 // Indicates whether the custom scale can be edited in the DAQ Assistant.
#define DAQmx_PersistedScale_AllowInteractiveDeletion                    0x22D6 // Indicates whether the custom scale can be deleted through MAX.


// For backwards compatibility, the DAQmx_ReadWaitMode has to be defined because this was the original spelling
// that has been later on corrected.
#define DAQmx_ReadWaitMode	DAQmx_Read_WaitMode

/******************************************************************************
 *** NI-DAQmx Values **********************************************************
 ******************************************************************************/

/******************************************************/
/***    Non-Attribute Function Parameter Values     ***/
/******************************************************/

//*** Values for the Mode parameter of DAQmxTaskControl ***
#define DAQmx_Val_Task_Start                                              0   // Start
#define DAQmx_Val_Task_Stop                                               1   // Stop
#define DAQmx_Val_Task_Verify                                             2   // Verify
#define DAQmx_Val_Task_Commit                                             3   // Commit
#define DAQmx_Val_Task_Reserve                                            4   // Reserve
#define DAQmx_Val_Task_Unreserve                                          5   // Unreserve
#define DAQmx_Val_Task_Abort                                              6   // Abort

//*** Values for the Options parameter of the event registration functions
#define DAQmx_Val_SynchronousEventCallbacks                               (1<<0)     // Synchronous callbacks

//*** Values for the everyNsamplesEventType parameter of DAQmxRegisterEveryNSamplesEvent ***
#define DAQmx_Val_Acquired_Into_Buffer                                    1     // Acquired Into Buffer
#define DAQmx_Val_Transferred_From_Buffer                                 2     // Transferred From Buffer


//*** Values for the Action parameter of DAQmxControlWatchdogTask ***
#define DAQmx_Val_ResetTimer                                              0   // Reset Timer
#define DAQmx_Val_ClearExpiration                                         1   // Clear Expiration

//*** Values for the Line Grouping parameter of DAQmxCreateDIChan and DAQmxCreateDOChan ***
#define DAQmx_Val_ChanPerLine                                             0   // One Channel For Each Line
#define DAQmx_Val_ChanForAllLines                                         1   // One Channel For All Lines

//*** Values for the Fill Mode parameter of DAQmxReadAnalogF64, DAQmxReadBinaryI16, DAQmxReadBinaryU16, DAQmxReadBinaryI32, DAQmxReadBinaryU32,
//    DAQmxReadDigitalU8, DAQmxReadDigitalU32, DAQmxReadDigitalLines ***
//*** Values for the Data Layout parameter of DAQmxWriteAnalogF64, DAQmxWriteBinaryI16, DAQmxWriteDigitalU8, DAQmxWriteDigitalU32, DAQmxWriteDigitalLines ***
#define DAQmx_Val_GroupByChannel                                          0   // Group by Channel
#define DAQmx_Val_GroupByScanNumber                                       1   // Group by Scan Number

//*** Values for the Signal Modifiers parameter of DAQmxConnectTerms ***/
#define DAQmx_Val_DoNotInvertPolarity                                     0   // Do not invert polarity
#define DAQmx_Val_InvertPolarity                                          1   // Invert polarity

//*** Values for the Action paramter of DAQmxCloseExtCal ***
#define DAQmx_Val_Action_Commit                                           0   // Commit
#define DAQmx_Val_Action_Cancel                                           1   // Cancel

//*** Values for the Trigger ID parameter of DAQmxSendSoftwareTrigger ***
#define DAQmx_Val_AdvanceTrigger                                          12488 // Advance Trigger

//*** Value set for the ActiveEdge parameter of DAQmxCfgSampClkTiming and DAQmxCfgPipelinedSampClkTiming ***
#define DAQmx_Val_Rising                                                  10280 // Rising
#define DAQmx_Val_Falling                                                 10171 // Falling

//*** Value set SwitchPathType ***
//*** Value set for the output Path Status parameter of DAQmxSwitchFindPath ***
#define DAQmx_Val_PathStatus_Available                                    10431 // Path Available
#define DAQmx_Val_PathStatus_AlreadyExists                                10432 // Path Already Exists
#define DAQmx_Val_PathStatus_Unsupported                                  10433 // Path Unsupported
#define DAQmx_Val_PathStatus_ChannelInUse                                 10434 // Channel In Use
#define DAQmx_Val_PathStatus_SourceChannelConflict                        10435 // Channel Source Conflict
#define DAQmx_Val_PathStatus_ChannelReservedForRouting                    10436 // Channel Reserved for Routing

//*** Value set for the Units parameter of DAQmxCreateAIThrmcplChan, DAQmxCreateAIRTDChan, DAQmxCreateAIThrmstrChanIex, DAQmxCreateAIThrmstrChanVex and DAQmxCreateAITempBuiltInSensorChan ***
#define DAQmx_Val_DegC                                                    10143 // Deg C
#define DAQmx_Val_DegF                                                    10144 // Deg F
#define DAQmx_Val_Kelvins                                                 10325 // Kelvins
#define DAQmx_Val_DegR                                                    10145 // Deg R

//*** Value set for the state parameter of DAQmxSetDigitalPowerUpStates ***
#define DAQmx_Val_High                                                    10192 // High
#define DAQmx_Val_Low                                                     10214 // Low
#define DAQmx_Val_Tristate                                                10310 // Tristate

//*** Value set for the state parameter of DAQmxSetDigitalPullUpPullDownStates ***
#define DAQmx_Val_PullUp                                                  15950 // Pull Up
#define DAQmx_Val_PullDown                                                15951 // Pull Down

//*** Value set for the channelType parameter of DAQmxSetAnalogPowerUpStates ***
#define DAQmx_Val_ChannelVoltage                                          0     // Voltage Channel
#define DAQmx_Val_ChannelCurrent                                          1     // Current Channel

//*** Value set RelayPos ***
//*** Value set for the state parameter of DAQmxSwitchGetSingleRelayPos and DAQmxSwitchGetMultiRelayPos ***
#define DAQmx_Val_Open                                                    10437 // Open
#define DAQmx_Val_Closed                                                  10438 // Closed


//*** Value set for the inputCalSource parameter of DAQmxAdjust1540Cal ***
#define DAQmx_Val_Loopback0                                               0     // Loopback 0 degree shift
#define DAQmx_Val_Loopback180                                             1     // Loopback 180 degree shift
#define DAQmx_Val_Ground                                                  2     // Ground


//*** Value for the Terminal Config parameter of DAQmxCreateAIVoltageChan, DAQmxCreateAICurrentChan and DAQmxCreateAIVoltageChanWithExcit ***
#define DAQmx_Val_Cfg_Default                                             -1 // Default
//*** Value for the Shunt Resistor Location parameter of DAQmxCreateAICurrentChan ***
#define DAQmx_Val_Default                                                 -1 // Default

//*** Value for the Timeout parameter of DAQmxWaitUntilTaskDone
#define DAQmx_Val_WaitInfinitely                                          -1.0

//*** Value for the Number of Samples per Channel parameter of DAQmxReadAnalogF64, DAQmxReadBinaryI16, DAQmxReadBinaryU16,
//    DAQmxReadBinaryI32, DAQmxReadBinaryU32, DAQmxReadDigitalU8, DAQmxReadDigitalU32,
//    DAQmxReadDigitalLines, DAQmxReadCounterF64, DAQmxReadCounterU32 and DAQmxReadRaw ***
#define DAQmx_Val_Auto                                                    -1

// Value set for the Options parameter of DAQmxSaveTask, DAQmxSaveGlobalChan and DAQmxSaveScale
#define DAQmx_Val_Save_Overwrite                                          (1<<0)
#define DAQmx_Val_Save_AllowInteractiveEditing                            (1<<1)
#define DAQmx_Val_Save_AllowInteractiveDeletion                           (1<<2)

//*** Values for the Trigger Usage parameter - set of trigger types a device may support
//*** Values for TriggerUsageTypeBits
#define DAQmx_Val_Bit_TriggerUsageTypes_Advance                           (1<<0) // Device supports advance triggers
#define DAQmx_Val_Bit_TriggerUsageTypes_Pause                             (1<<1) // Device supports pause triggers
#define DAQmx_Val_Bit_TriggerUsageTypes_Reference                         (1<<2) // Device supports reference triggers
#define DAQmx_Val_Bit_TriggerUsageTypes_Start                             (1<<3) // Device supports start triggers
#define DAQmx_Val_Bit_TriggerUsageTypes_Handshake                         (1<<4) // Device supports handshake triggers
#define DAQmx_Val_Bit_TriggerUsageTypes_ArmStart                          (1<<5) // Device supports arm start triggers

//*** Values for the Coupling Types parameter - set of coupling types a device may support
//*** Values for CouplingTypeBits
#define DAQmx_Val_Bit_CouplingTypes_AC                                    (1<<0) // Device supports AC coupling
#define DAQmx_Val_Bit_CouplingTypes_DC                                    (1<<1) // Device supports DC coupling
#define DAQmx_Val_Bit_CouplingTypes_Ground                                (1<<2) // Device supports ground coupling
#define DAQmx_Val_Bit_CouplingTypes_HFReject                              (1<<3) // Device supports High Frequency Reject coupling
#define DAQmx_Val_Bit_CouplingTypes_LFReject                              (1<<4) // Device supports Low Frequency Reject coupling
#define DAQmx_Val_Bit_CouplingTypes_NoiseReject                           (1<<5) // Device supports Noise Reject coupling

//*** Values for DAQmx_PhysicalChan_AI_TermCfgs and DAQmx_PhysicalChan_AO_TermCfgs
//*** Value set TerminalConfigurationBits ***
#define DAQmx_Val_Bit_TermCfg_RSE                                         (1<<0) // RSE terminal configuration
#define DAQmx_Val_Bit_TermCfg_NRSE                                        (1<<1) // NRSE terminal configuration
#define DAQmx_Val_Bit_TermCfg_Diff                                        (1<<2) // Differential terminal configuration
#define DAQmx_Val_Bit_TermCfg_PseudoDIFF                                  (1<<3) // Pseudodifferential terminal configuration


/******************************************************/
/***              Attribute Values                  ***/
/******************************************************/

//*** Values for DAQmx_AI_ACExcit_WireMode ***
//*** Value set ACExcitWireMode ***
#define DAQmx_Val_4Wire                                                       4 // 4-Wire
#define DAQmx_Val_5Wire                                                       5 // 5-Wire

//*** Values for DAQmx_AI_ADCTimingMode ***
//*** Value set ADCTimingMode ***
#define DAQmx_Val_HighResolution                                          10195 // High Resolution
#define DAQmx_Val_HighSpeed                                               14712 // High Speed
#define DAQmx_Val_Best50HzRejection                                       14713 // Best 50 Hz Rejection
#define DAQmx_Val_Best60HzRejection                                       14714 // Best 60 Hz Rejection
#define DAQmx_Val_Custom                                                  10137 // Custom

//*** Values for DAQmx_AI_MeasType ***
//*** Values for DAQmx_Dev_AI_SupportedMeasTypes ***
//*** Values for DAQmx_PhysicalChan_AI_SupportedMeasTypes ***
//*** Value set AIMeasurementType ***
#define DAQmx_Val_Voltage                                                 10322 // Voltage
#define DAQmx_Val_VoltageRMS                                              10350 // Voltage RMS
#define DAQmx_Val_Current                                                 10134 // Current
#define DAQmx_Val_CurrentRMS                                              10351 // Current RMS
#define DAQmx_Val_Voltage_CustomWithExcitation                            10323 // More:Voltage:Custom with Excitation
#define DAQmx_Val_Bridge                                                  15908 // More:Bridge (V/V)
#define DAQmx_Val_Freq_Voltage                                            10181 // Frequency
#define DAQmx_Val_Resistance                                              10278 // Resistance
#define DAQmx_Val_Temp_TC                                                 10303 // Temperature:Thermocouple
#define DAQmx_Val_Temp_Thrmstr                                            10302 // Temperature:Thermistor
#define DAQmx_Val_Temp_RTD                                                10301 // Temperature:RTD
#define DAQmx_Val_Temp_BuiltInSensor                                      10311 // Temperature:Built-in Sensor
#define DAQmx_Val_Strain_Gage                                             10300 // Strain Gage
#define DAQmx_Val_Rosette_Strain_Gage                                     15980 // Rosette Strain Gage
#define DAQmx_Val_Position_LVDT                                           10352 // Position:LVDT
#define DAQmx_Val_Position_RVDT                                           10353 // Position:RVDT
#define DAQmx_Val_Position_EddyCurrentProximityProbe                      14835 // Position:Eddy Current Proximity Probe
#define DAQmx_Val_Accelerometer                                           10356 // Accelerometer
#define DAQmx_Val_Velocity_IEPESensor                                     15966 // Velocity:IEPE Sensor
#define DAQmx_Val_Force_Bridge                                            15899 // Force:Bridge
#define DAQmx_Val_Force_IEPESensor                                        15895 // Force:IEPE Sensor
#define DAQmx_Val_Pressure_Bridge                                         15902 // Pressure:Bridge
#define DAQmx_Val_SoundPressure_Microphone                                10354 // Sound Pressure:Microphone
#define DAQmx_Val_Torque_Bridge                                           15905 // Torque:Bridge
#define DAQmx_Val_TEDS_Sensor                                             12531 // TEDS Sensor

//*** Values for DAQmx_AO_IdleOutputBehavior ***
//*** Value set AOIdleOutputBehavior ***
#define DAQmx_Val_ZeroVolts                                               12526 // Zero Volts
#define DAQmx_Val_HighImpedance                                           12527 // High Impedance
#define DAQmx_Val_MaintainExistingValue                                   12528 // Maintain Existing Value

//*** Values for DAQmx_AO_OutputType ***
//*** Values for DAQmx_Dev_AO_SupportedOutputTypes ***
//*** Values for DAQmx_PhysicalChan_AO_SupportedOutputTypes ***
//*** Value set AOOutputChannelType ***
#define DAQmx_Val_Voltage                                                 10322 // Voltage
#define DAQmx_Val_Current                                                 10134 // Current
#define DAQmx_Val_FuncGen                                                 14750 // Function Generation

//*** Values for DAQmx_AI_Accel_SensitivityUnits ***
//*** Value set AccelSensitivityUnits1 ***
#define DAQmx_Val_mVoltsPerG                                              12509 // mVolts/g
#define DAQmx_Val_VoltsPerG                                               12510 // Volts/g

//*** Values for DAQmx_AI_Accel_Units ***
//*** Value set AccelUnits2 ***
#define DAQmx_Val_AccelUnit_g                                             10186 // g
#define DAQmx_Val_MetersPerSecondSquared                                  12470 // m/s^2
#define DAQmx_Val_InchesPerSecondSquared                                  12471 // in/s^2
#define DAQmx_Val_FromCustomScale                                         10065 // From Custom Scale

//*** Values for DAQmx_Dev_AI_SampModes ***
//*** Values for DAQmx_Dev_AO_SampModes ***
//*** Values for DAQmx_Dev_CI_SampModes ***
//*** Values for DAQmx_Dev_CO_SampModes ***
//*** Values for DAQmx_SampQuant_SampMode ***
//*** Values for DAQmx_PhysicalChan_DI_SampModes ***
//*** Values for DAQmx_PhysicalChan_DO_SampModes ***
//*** Value set AcquisitionType ***
#define DAQmx_Val_FiniteSamps                                             10178 // Finite Samples
#define DAQmx_Val_ContSamps                                               10123 // Continuous Samples
#define DAQmx_Val_HWTimedSinglePoint                                      12522 // Hardware Timed Single Point

//*** Values for DAQmx_AnlgLvl_PauseTrig_When ***
//*** Value set ActiveLevel ***
#define DAQmx_Val_AboveLvl                                                10093 // Above Level
#define DAQmx_Val_BelowLvl                                                10107 // Below Level

//*** Values for DAQmx_AI_RVDT_Units ***
//*** Value set AngleUnits1 ***
#define DAQmx_Val_Degrees                                                 10146 // Degrees
#define DAQmx_Val_Radians                                                 10273 // Radians
#define DAQmx_Val_FromCustomScale                                         10065 // From Custom Scale

//*** Values for DAQmx_CI_AngEncoder_Units ***
//*** Value set AngleUnits2 ***
#define DAQmx_Val_Degrees                                                 10146 // Degrees
#define DAQmx_Val_Radians                                                 10273 // Radians
#define DAQmx_Val_Ticks                                                   10304 // Ticks
#define DAQmx_Val_FromCustomScale                                         10065 // From Custom Scale

//*** Values for DAQmx_AI_AutoZeroMode ***
//*** Value set AutoZeroType1 ***
#define DAQmx_Val_None                                                    10230 // None
#define DAQmx_Val_Once                                                    10244 // Once
#define DAQmx_Val_EverySample                                             10164 // Every Sample

//*** Values for DAQmx_SwitchScan_BreakMode ***
//*** Value set BreakMode ***
#define DAQmx_Val_NoAction                                                10227 // No Action
#define DAQmx_Val_BreakBeforeMake                                         10110 // Break Before Make

//*** Values for DAQmx_AI_Bridge_Cfg ***
//*** Value set BridgeConfiguration1 ***
#define DAQmx_Val_FullBridge                                              10182 // Full Bridge
#define DAQmx_Val_HalfBridge                                              10187 // Half Bridge
#define DAQmx_Val_QuarterBridge                                           10270 // Quarter Bridge
#define DAQmx_Val_NoBridge                                                10228 // No Bridge

//*** Values for DAQmx_AI_Bridge_ElectricalUnits ***
//*** Value set BridgeElectricalUnits ***
#define DAQmx_Val_VoltsPerVolt                                            15896 // Volts/Volt
#define DAQmx_Val_mVoltsPerVolt                                           15897 // mVolts/Volt

//*** Values for DAQmx_AI_Bridge_PhysicalUnits ***
//*** Value set BridgePhysicalUnits ***
#define DAQmx_Val_Newtons                                                 15875 // Newtons
#define DAQmx_Val_Pounds                                                  15876 // Pounds
#define DAQmx_Val_KilogramForce                                           15877 // kgf
#define DAQmx_Val_Pascals                                                 10081 // Pascals
#define DAQmx_Val_PoundsPerSquareInch                                     15879 // psi
#define DAQmx_Val_Bar                                                     15880 // bar
#define DAQmx_Val_NewtonMeters                                            15881 // Nm
#define DAQmx_Val_InchOunces                                              15882 // oz-in
#define DAQmx_Val_InchPounds                                              15883 // lb-in
#define DAQmx_Val_FootPounds                                              15884 // lb-ft

//*** Values for DAQmx_AI_Bridge_Units ***
//*** Value set BridgeUnits ***
#define DAQmx_Val_VoltsPerVolt                                            15896 // Volts/Volt
#define DAQmx_Val_mVoltsPerVolt                                           15897 // mVolts/Volt
#define DAQmx_Val_FromCustomScale                                         10065 // From Custom Scale
#define DAQmx_Val_FromTEDS                                                12516 // From TEDS

//*** Values for DAQmx_Dev_BusType ***
//*** Value set BusType ***
#define DAQmx_Val_PCI                                                     12582 // PCI
#define DAQmx_Val_PCIe                                                    13612 // PCIe
#define DAQmx_Val_PXI                                                     12583 // PXI
#define DAQmx_Val_PXIe                                                    14706 // PXIe
#define DAQmx_Val_SCXI                                                    12584 // SCXI
#define DAQmx_Val_SCC                                                     14707 // SCC
#define DAQmx_Val_PCCard                                                  12585 // PCCard
#define DAQmx_Val_USB                                                     12586 // USB
#define DAQmx_Val_CompactDAQ                                              14637 // CompactDAQ
#define DAQmx_Val_TCPIP                                                   14828 // TCP/IP
#define DAQmx_Val_Unknown                                                 12588 // Unknown
#define DAQmx_Val_SwitchBlock                                             15870 // SwitchBlock

//*** Values for DAQmx_CI_MeasType ***
//*** Values for DAQmx_Dev_CI_SupportedMeasTypes ***
//*** Values for DAQmx_PhysicalChan_CI_SupportedMeasTypes ***
//*** Value set CIMeasurementType ***
#define DAQmx_Val_CountEdges                                              10125 // Count Edges
#define DAQmx_Val_Freq                                                    10179 // Frequency
#define DAQmx_Val_Period                                                  10256 // Period
#define DAQmx_Val_PulseWidth                                              10359 // Pulse Width
#define DAQmx_Val_SemiPeriod                                              10289 // Semi Period
#define DAQmx_Val_PulseFrequency                                          15864 // Pulse Frequency
#define DAQmx_Val_PulseTime                                               15865 // Pulse Time
#define DAQmx_Val_PulseTicks                                              15866 // Pulse Ticks
#define DAQmx_Val_Position_AngEncoder                                     10360 // Position:Angular Encoder
#define DAQmx_Val_Position_LinEncoder                                     10361 // Position:Linear Encoder
#define DAQmx_Val_TwoEdgeSep                                              10267 // Two Edge Separation
#define DAQmx_Val_GPS_Timestamp                                           10362 // GPS Timestamp

//*** Values for DAQmx_AI_Thrmcpl_CJCSrc ***
//*** Value set CJCSource1 ***
#define DAQmx_Val_BuiltIn                                                 10200 // Built-In
#define DAQmx_Val_ConstVal                                                10116 // Constant Value
#define DAQmx_Val_Chan                                                    10113 // Channel

//*** Values for DAQmx_CO_OutputType ***
//*** Values for DAQmx_Dev_CO_SupportedOutputTypes ***
//*** Values for DAQmx_PhysicalChan_CO_SupportedOutputTypes ***
//*** Value set COOutputType ***
#define DAQmx_Val_Pulse_Time                                              10269 // Pulse:Time
#define DAQmx_Val_Pulse_Freq                                              10119 // Pulse:Frequency
#define DAQmx_Val_Pulse_Ticks                                             10268 // Pulse:Ticks

//*** Values for DAQmx_ChanType ***
//*** Value set ChannelType ***
#define DAQmx_Val_AI                                                      10100 // Analog Input
#define DAQmx_Val_AO                                                      10102 // Analog Output
#define DAQmx_Val_DI                                                      10151 // Digital Input
#define DAQmx_Val_DO                                                      10153 // Digital Output
#define DAQmx_Val_CI                                                      10131 // Counter Input
#define DAQmx_Val_CO                                                      10132 // Counter Output

//*** Values for DAQmx_CO_ConstrainedGenMode ***
//*** Value set ConstrainedGenMode ***
#define DAQmx_Val_Unconstrained                                           14708 // Unconstrained
#define DAQmx_Val_FixedHighFreq                                           14709 // Fixed High Frequency
#define DAQmx_Val_FixedLowFreq                                            14710 // Fixed Low Frequency
#define DAQmx_Val_Fixed50PercentDutyCycle                                 14711 // Fixed 50 Percent Duty Cycle

//*** Values for DAQmx_CI_CountEdges_Dir ***
//*** Value set CountDirection1 ***
#define DAQmx_Val_CountUp                                                 10128 // Count Up
#define DAQmx_Val_CountDown                                               10124 // Count Down
#define DAQmx_Val_ExtControlled                                           10326 // Externally Controlled

//*** Values for DAQmx_CI_Freq_MeasMeth ***
//*** Values for DAQmx_CI_Period_MeasMeth ***
//*** Value set CounterFrequencyMethod ***
#define DAQmx_Val_LowFreq1Ctr                                             10105 // Low Frequency with 1 Counter
#define DAQmx_Val_HighFreq2Ctr                                            10157 // High Frequency with 2 Counters
#define DAQmx_Val_LargeRng2Ctr                                            10205 // Large Range with 2 Counters

//*** Values for DAQmx_AI_Coupling ***
//*** Value set Coupling1 ***
#define DAQmx_Val_AC                                                      10045 // AC
#define DAQmx_Val_DC                                                      10050 // DC
#define DAQmx_Val_GND                                                     10066 // GND

//*** Values for DAQmx_AnlgEdge_StartTrig_Coupling ***
//*** Values for DAQmx_AnlgWin_StartTrig_Coupling ***
//*** Values for DAQmx_AnlgEdge_RefTrig_Coupling ***
//*** Values for DAQmx_AnlgWin_RefTrig_Coupling ***
//*** Values for DAQmx_AnlgLvl_PauseTrig_Coupling ***
//*** Values for DAQmx_AnlgWin_PauseTrig_Coupling ***
//*** Value set Coupling2 ***
#define DAQmx_Val_AC                                                      10045 // AC
#define DAQmx_Val_DC                                                      10050 // DC

//*** Values for DAQmx_AI_CurrentShunt_Loc ***
//*** Value set CurrentShuntResistorLocation1 ***
#define DAQmx_Val_Internal                                                10200 // Internal
#define DAQmx_Val_External                                                10167 // External

//*** Values for DAQmx_AI_Current_Units ***
//*** Values for DAQmx_AI_Current_ACRMS_Units ***
//*** Values for DAQmx_AO_Current_Units ***
//*** Value set CurrentUnits1 ***
#define DAQmx_Val_Amps                                                    10342 // Amps
#define DAQmx_Val_FromCustomScale                                         10065 // From Custom Scale
#define DAQmx_Val_FromTEDS                                                12516 // From TEDS

//*** Value set CurrentUnits2 ***
#define DAQmx_Val_Amps                                                    10342 // Amps
#define DAQmx_Val_FromCustomScale                                         10065 // From Custom Scale

//*** Values for DAQmx_AI_RawSampJustification ***
//*** Value set DataJustification1 ***
#define DAQmx_Val_RightJustified                                          10279 // Right-Justified
#define DAQmx_Val_LeftJustified                                           10209 // Left-Justified

//*** Values for DAQmx_AI_DataXferMech ***
//*** Values for DAQmx_AO_DataXferMech ***
//*** Values for DAQmx_DI_DataXferMech ***
//*** Values for DAQmx_DO_DataXferMech ***
//*** Values for DAQmx_CI_DataXferMech ***
//*** Values for DAQmx_CO_DataXferMech ***
//*** Value set DataTransferMechanism ***
#define DAQmx_Val_DMA                                                     10054 // DMA
#define DAQmx_Val_Interrupts                                              10204 // Interrupts
#define DAQmx_Val_ProgrammedIO                                            10264 // Programmed I/O
#define DAQmx_Val_USBbulk                                                 12590 // USB Bulk

//*** Values for DAQmx_Exported_RdyForXferEvent_DeassertCond ***
//*** Value set DeassertCondition ***
#define DAQmx_Val_OnbrdMemMoreThanHalfFull                                10237 // Onboard Memory More than Half Full
#define DAQmx_Val_OnbrdMemFull                                            10236 // Onboard Memory Full
#define DAQmx_Val_OnbrdMemCustomThreshold                                 12577 // Onboard Memory Custom Threshold

//*** Values for DAQmx_DO_OutputDriveType ***
//*** Value set DigitalDriveType ***
#define DAQmx_Val_ActiveDrive                                             12573 // Active Drive
#define DAQmx_Val_OpenCollector                                           12574 // Open Collector

//*** Values for DAQmx_DO_LineStates_StartState ***
//*** Values for DAQmx_DO_LineStates_PausedState ***
//*** Values for DAQmx_DO_LineStates_DoneState ***
//*** Values for DAQmx_Watchdog_DO_ExpirState ***
//*** Value set DigitalLineState ***
#define DAQmx_Val_High                                                    10192 // High
#define DAQmx_Val_Low                                                     10214 // Low
#define DAQmx_Val_Tristate                                                10310 // Tristate
#define DAQmx_Val_NoChange                                                10160 // No Change

//*** Values for DAQmx_DigPattern_StartTrig_When ***
//*** Values for DAQmx_DigPattern_RefTrig_When ***
//*** Values for DAQmx_DigPattern_PauseTrig_When ***
//*** Value set DigitalPatternCondition1 ***
#define DAQmx_Val_PatternMatches                                          10254 // Pattern Matches
#define DAQmx_Val_PatternDoesNotMatch                                     10253 // Pattern Does Not Match

//*** Values for DAQmx_StartTrig_DelayUnits ***
//*** Value set DigitalWidthUnits1 ***
#define DAQmx_Val_SampClkPeriods                                          10286 // Sample Clock Periods
#define DAQmx_Val_Seconds                                                 10364 // Seconds
#define DAQmx_Val_Ticks                                                   10304 // Ticks

//*** Values for DAQmx_DelayFromSampClk_DelayUnits ***
//*** Value set DigitalWidthUnits2 ***
#define DAQmx_Val_Seconds                                                 10364 // Seconds
#define DAQmx_Val_Ticks                                                   10304 // Ticks

//*** Values for DAQmx_Exported_AdvTrig_Pulse_WidthUnits ***
//*** Value set DigitalWidthUnits3 ***
#define DAQmx_Val_Seconds                                                 10364 // Seconds

//*** Values for DAQmx_AI_EddyCurrentProxProbe_SensitivityUnits ***
//*** Value set EddyCurrentProxProbeSensitivityUnits ***
#define DAQmx_Val_mVoltsPerMil                                            14836 // mVolts/mil
#define DAQmx_Val_VoltsPerMil                                             14837 // Volts/mil
#define DAQmx_Val_mVoltsPerMillimeter                                     14838 // mVolts/mMeter
#define DAQmx_Val_VoltsPerMillimeter                                      14839 // Volts/mMeter
#define DAQmx_Val_mVoltsPerMicron                                         14840 // mVolts/micron

//*** Values for DAQmx_CI_Freq_StartingEdge ***
//*** Values for DAQmx_CI_Period_StartingEdge ***
//*** Values for DAQmx_CI_CountEdges_ActiveEdge ***
//*** Values for DAQmx_CI_CountEdges_CountReset_ActiveEdge ***
//*** Values for DAQmx_CI_PulseWidth_StartingEdge ***
//*** Values for DAQmx_CI_TwoEdgeSep_FirstEdge ***
//*** Values for DAQmx_CI_TwoEdgeSep_SecondEdge ***
//*** Values for DAQmx_CI_SemiPeriod_StartingEdge ***
//*** Values for DAQmx_CI_Pulse_Freq_Start_Edge ***
//*** Values for DAQmx_CI_Pulse_Time_StartEdge ***
//*** Values for DAQmx_CI_Pulse_Ticks_StartEdge ***
//*** Values for DAQmx_CI_CtrTimebaseActiveEdge ***
//*** Values for DAQmx_CO_CtrTimebaseActiveEdge ***
//*** Values for DAQmx_SampClk_ActiveEdge ***
//*** Values for DAQmx_SampClk_Timebase_ActiveEdge ***
//*** Values for DAQmx_AIConv_ActiveEdge ***
//*** Values for DAQmx_DigEdge_StartTrig_Edge ***
//*** Values for DAQmx_DigEdge_RefTrig_Edge ***
//*** Values for DAQmx_DigEdge_AdvTrig_Edge ***
//*** Values for DAQmx_DigEdge_ArmStartTrig_Edge ***
//*** Values for DAQmx_DigEdge_WatchdogExpirTrig_Edge ***
//*** Value set Edge1 ***
#define DAQmx_Val_Rising                                                  10280 // Rising
#define DAQmx_Val_Falling                                                 10171 // Falling

//*** Values for DAQmx_CI_Encoder_DecodingType ***
//*** Value set EncoderType2 ***
#define DAQmx_Val_X1                                                      10090 // X1
#define DAQmx_Val_X2                                                      10091 // X2
#define DAQmx_Val_X4                                                      10092 // X4
#define DAQmx_Val_TwoPulseCounting                                        10313 // Two Pulse Counting

//*** Values for DAQmx_CI_Encoder_ZIndexPhase ***
//*** Value set EncoderZIndexPhase1 ***
#define DAQmx_Val_AHighBHigh                                              10040 // A High B High
#define DAQmx_Val_AHighBLow                                               10041 // A High B Low
#define DAQmx_Val_ALowBHigh                                               10042 // A Low B High
#define DAQmx_Val_ALowBLow                                                10043 // A Low B Low

//*** Values for DAQmx_AI_Excit_DCorAC ***
//*** Value set ExcitationDCorAC ***
#define DAQmx_Val_DC                                                      10050 // DC
#define DAQmx_Val_AC                                                      10045 // AC

//*** Values for DAQmx_AI_Excit_Src ***
//*** Value set ExcitationSource ***
#define DAQmx_Val_Internal                                                10200 // Internal
#define DAQmx_Val_External                                                10167 // External
#define DAQmx_Val_None                                                    10230 // None

//*** Values for DAQmx_AI_Excit_VoltageOrCurrent ***
//*** Value set ExcitationVoltageOrCurrent ***
#define DAQmx_Val_Voltage                                                 10322 // Voltage
#define DAQmx_Val_Current                                                 10134 // Current

//*** Values for DAQmx_Exported_CtrOutEvent_OutputBehavior ***
//*** Value set ExportActions2 ***
#define DAQmx_Val_Pulse                                                   10265 // Pulse
#define DAQmx_Val_Toggle                                                  10307 // Toggle

//*** Values for DAQmx_Exported_SampClk_OutputBehavior ***
//*** Value set ExportActions3 ***
#define DAQmx_Val_Pulse                                                   10265 // Pulse
#define DAQmx_Val_Lvl                                                     10210 // Level

//*** Values for DAQmx_Exported_HshkEvent_OutputBehavior ***
//*** Value set ExportActions5 ***
#define DAQmx_Val_Interlocked                                             12549 // Interlocked
#define DAQmx_Val_Pulse                                                   10265 // Pulse

//*** Values for DAQmx_AI_Force_IEPESensor_SensitivityUnits ***
//*** Value set ForceIEPESensorSensitivityUnits ***
#define DAQmx_Val_mVoltsPerNewton                                         15891 // mVolts/N
#define DAQmx_Val_mVoltsPerPound                                          15892 // mVolts/lb

//*** Values for DAQmx_AI_Force_Units ***
//*** Value set ForceUnits ***
#define DAQmx_Val_Newtons                                                 15875 // Newtons
#define DAQmx_Val_Pounds                                                  15876 // Pounds
#define DAQmx_Val_KilogramForce                                           15877 // kgf
#define DAQmx_Val_FromCustomScale                                         10065 // From Custom Scale

//*** Values for DAQmx_AI_Freq_Units ***
//*** Value set FrequencyUnits ***
#define DAQmx_Val_Hz                                                      10373 // Hz
#define DAQmx_Val_FromCustomScale                                         10065 // From Custom Scale

//*** Values for DAQmx_CI_Pulse_Freq_Units ***
//*** Values for DAQmx_CO_Pulse_Freq_Units ***
//*** Value set FrequencyUnits2 ***
#define DAQmx_Val_Hz                                                      10373 // Hz

//*** Values for DAQmx_CI_Freq_Units ***
//*** Value set FrequencyUnits3 ***
#define DAQmx_Val_Hz                                                      10373 // Hz
#define DAQmx_Val_Ticks                                                   10304 // Ticks
#define DAQmx_Val_FromCustomScale                                         10065 // From Custom Scale

//*** Values for DAQmx_AO_FuncGen_Type ***
//*** Value set FuncGenType ***
#define DAQmx_Val_Sine                                                    14751 // Sine
#define DAQmx_Val_Triangle                                                14752 // Triangle
#define DAQmx_Val_Square                                                  14753 // Square
#define DAQmx_Val_Sawtooth                                                14754 // Sawtooth

//*** Values for DAQmx_CI_GPS_SyncMethod ***
//*** Value set GpsSignalType1 ***
#define DAQmx_Val_IRIGB                                                   10070 // IRIG-B
#define DAQmx_Val_PPS                                                     10080 // PPS
#define DAQmx_Val_None                                                    10230 // None

//*** Values for DAQmx_Hshk_StartCond ***
//*** Value set HandshakeStartCondition ***
#define DAQmx_Val_Immediate                                               10198 // Immediate
#define DAQmx_Val_WaitForHandshakeTriggerAssert                           12550 // Wait For Handshake Trigger Assert
#define DAQmx_Val_WaitForHandshakeTriggerDeassert                         12551 // Wait For Handshake Trigger Deassert


//*** Values for DAQmx_AI_DataXferReqCond ***
//*** Values for DAQmx_DI_DataXferReqCond ***
//*** Values for DAQmx_CI_DataXferReqCond ***
//*** Value set InputDataTransferCondition ***
#define DAQmx_Val_OnBrdMemMoreThanHalfFull                                10237 // Onboard Memory More than Half Full
#define DAQmx_Val_OnBrdMemNotEmpty                                        10241 // Onboard Memory Not Empty
#define DAQmx_Val_OnbrdMemCustomThreshold                                 12577 // Onboard Memory Custom Threshold
#define DAQmx_Val_WhenAcqComplete                                         12546 // When Acquisition Complete

//*** Values for DAQmx_AI_TermCfg ***
//*** Value set InputTermCfg ***
#define DAQmx_Val_RSE                                                     10083 // RSE
#define DAQmx_Val_NRSE                                                    10078 // NRSE
#define DAQmx_Val_Diff                                                    10106 // Differential
#define DAQmx_Val_PseudoDiff                                              12529 // Pseudodifferential

//*** Values for DAQmx_AI_LVDT_SensitivityUnits ***
//*** Value set LVDTSensitivityUnits1 ***
#define DAQmx_Val_mVoltsPerVoltPerMillimeter                              12506 // mVolts/Volt/mMeter
#define DAQmx_Val_mVoltsPerVoltPerMilliInch                               12505 // mVolts/Volt/0.001 Inch

//*** Values for DAQmx_AI_LVDT_Units ***
//*** Values for DAQmx_AI_EddyCurrentProxProbe_Units ***
//*** Value set LengthUnits2 ***
#define DAQmx_Val_Meters                                                  10219 // Meters
#define DAQmx_Val_Inches                                                  10379 // Inches
#define DAQmx_Val_FromCustomScale                                         10065 // From Custom Scale

//*** Values for DAQmx_CI_LinEncoder_Units ***
//*** Value set LengthUnits3 ***
#define DAQmx_Val_Meters                                                  10219 // Meters
#define DAQmx_Val_Inches                                                  10379 // Inches
#define DAQmx_Val_Ticks                                                   10304 // Ticks
#define DAQmx_Val_FromCustomScale                                         10065 // From Custom Scale

//*** Values for DAQmx_CI_OutputState ***
//*** Values for DAQmx_CO_Pulse_IdleState ***
//*** Values for DAQmx_CO_OutputState ***
//*** Values for DAQmx_Exported_CtrOutEvent_Toggle_IdleState ***
//*** Values for DAQmx_Exported_HshkEvent_Interlocked_AssertedLvl ***
//*** Values for DAQmx_Interlocked_HshkTrig_AssertedLvl ***
//*** Values for DAQmx_DigLvl_PauseTrig_When ***
//*** Value set Level1 ***
#define DAQmx_Val_High                                                    10192 // High
#define DAQmx_Val_Low                                                     10214 // Low

//*** Values for DAQmx_Logging_Mode ***
//*** Value set LoggingMode ***
#define DAQmx_Val_Off                                                     10231 // Off
#define DAQmx_Val_Log                                                     15844 // Log
#define DAQmx_Val_LogAndRead                                              15842 // Log and Read

//*** Values for DAQmx_Logging_TDMS_Operation ***
//*** Value set LoggingOperation ***
#define DAQmx_Val_Open                                                    10437 // Open
#define DAQmx_Val_OpenOrCreate                                            15846 // Open or Create
#define DAQmx_Val_CreateOrReplace                                         15847 // Create or Replace
#define DAQmx_Val_Create                                                  15848 // Create

//*** Values for DAQmx_DI_LogicFamily ***
//*** Values for DAQmx_DO_LogicFamily ***
//*** Value set LogicFamily ***
#define DAQmx_Val_2point5V                                                14620 // 2.5 V
#define DAQmx_Val_3point3V                                                14621 // 3.3 V
#define DAQmx_Val_5V                                                      14619 // 5.0 V

//*** Values for DAQmx_AIConv_Timebase_Src ***
//*** Value set MIOAIConvertTbSrc ***
#define DAQmx_Val_SameAsSampTimebase                                      10284 // Same as Sample Timebase
#define DAQmx_Val_100MHzTimebase                                          15857 // 100 MHz Timebase
#define DAQmx_Val_SameAsMasterTimebase                                    10282 // Same as Master Timebase
#define DAQmx_Val_20MHzTimebase                                           12537 // 20MHz Timebase
#define DAQmx_Val_80MHzTimebase                                           14636 // 80MHz Timebase

//*** Values for DAQmx_AO_FuncGen_ModulationType ***
//*** Value set ModulationType ***
#define DAQmx_Val_AM                                                      14756 // AM
#define DAQmx_Val_FM                                                      14757 // FM
#define DAQmx_Val_None                                                    10230 // None

//*** Values for DAQmx_AO_DataXferReqCond ***
//*** Values for DAQmx_DO_DataXferReqCond ***
//*** Values for DAQmx_CO_DataXferReqCond ***
//*** Value set OutputDataTransferCondition ***
#define DAQmx_Val_OnBrdMemEmpty                                           10235 // Onboard Memory Empty
#define DAQmx_Val_OnBrdMemHalfFullOrLess                                  10239 // Onboard Memory Half Full or Less
#define DAQmx_Val_OnBrdMemNotFull                                         10242 // Onboard Memory Less than Full

//*** Values for DAQmx_AO_TermCfg ***
//*** Value set OutputTermCfg ***
#define DAQmx_Val_RSE                                                     10083 // RSE
#define DAQmx_Val_Diff                                                    10106 // Differential
#define DAQmx_Val_PseudoDiff                                              12529 // Pseudodifferential

//*** Values for DAQmx_SampClk_OverrunBehavior ***
//*** Value set OverflowBehavior ***
#define DAQmx_Val_StopTaskAndError                                        15862 // Stop Task And Error
#define DAQmx_Val_IgnoreOverruns                                          15863 // Ignore Overruns

//*** Values for DAQmx_Read_OverWrite ***
//*** Value set OverwriteMode1 ***
#define DAQmx_Val_OverwriteUnreadSamps                                    10252 // Overwrite Unread Samples
#define DAQmx_Val_DoNotOverwriteUnreadSamps                               10159 // Do Not Overwrite Unread Samples

//*** Values for DAQmx_Exported_AIConvClk_Pulse_Polarity ***
//*** Values for DAQmx_Exported_SampClk_Pulse_Polarity ***
//*** Values for DAQmx_Exported_AdvTrig_Pulse_Polarity ***
//*** Values for DAQmx_Exported_PauseTrig_Lvl_ActiveLvl ***
//*** Values for DAQmx_Exported_RefTrig_Pulse_Polarity ***
//*** Values for DAQmx_Exported_StartTrig_Pulse_Polarity ***
//*** Values for DAQmx_Exported_AdvCmpltEvent_Pulse_Polarity ***
//*** Values for DAQmx_Exported_AIHoldCmpltEvent_PulsePolarity ***
//*** Values for DAQmx_Exported_ChangeDetectEvent_Pulse_Polarity ***
//*** Values for DAQmx_Exported_CtrOutEvent_Pulse_Polarity ***
//*** Values for DAQmx_Exported_HshkEvent_Pulse_Polarity ***
//*** Values for DAQmx_Exported_RdyForXferEvent_Lvl_ActiveLvl ***
//*** Values for DAQmx_Exported_DataActiveEvent_Lvl_ActiveLvl ***
//*** Values for DAQmx_Exported_RdyForStartEvent_Lvl_ActiveLvl ***
//*** Value set Polarity2 ***
#define DAQmx_Val_ActiveHigh                                              10095 // Active High
#define DAQmx_Val_ActiveLow                                               10096 // Active Low

//*** Values for DAQmx_AI_Pressure_Units ***
//*** Value set PressureUnits ***
#define DAQmx_Val_Pascals                                                 10081 // Pascals
#define DAQmx_Val_PoundsPerSquareInch                                     15879 // psi
#define DAQmx_Val_Bar                                                     15880 // bar
#define DAQmx_Val_FromCustomScale                                         10065 // From Custom Scale

//*** Values for DAQmx_Dev_ProductCategory ***
//*** Value set ProductCategory ***
#define DAQmx_Val_MSeriesDAQ                                              14643 // M Series DAQ
#define DAQmx_Val_XSeriesDAQ                                              15858 // X Series DAQ
#define DAQmx_Val_ESeriesDAQ                                              14642 // E Series DAQ
#define DAQmx_Val_SSeriesDAQ                                              14644 // S Series DAQ
#define DAQmx_Val_BSeriesDAQ                                              14662 // B Series DAQ
#define DAQmx_Val_SCSeriesDAQ                                             14645 // SC Series DAQ
#define DAQmx_Val_USBDAQ                                                  14646 // USB DAQ
#define DAQmx_Val_AOSeries                                                14647 // AO Series
#define DAQmx_Val_DigitalIO                                               14648 // Digital I/O
#define DAQmx_Val_TIOSeries                                               14661 // TIO Series
#define DAQmx_Val_DynamicSignalAcquisition                                14649 // Dynamic Signal Acquisition
#define DAQmx_Val_Switches                                                14650 // Switches
#define DAQmx_Val_CompactDAQChassis                                       14658 // CompactDAQ Chassis
#define DAQmx_Val_CSeriesModule                                           14659 // C Series Module
#define DAQmx_Val_SCXIModule                                              14660 // SCXI Module
#define DAQmx_Val_SCCConnectorBlock                                       14704 // SCC Connector Block
#define DAQmx_Val_SCCModule                                               14705 // SCC Module
#define DAQmx_Val_NIELVIS                                                 14755 // NI ELVIS
#define DAQmx_Val_NetworkDAQ                                              14829 // Network DAQ
#define DAQmx_Val_SCExpress                                               15886 // SC Express
#define DAQmx_Val_Unknown                                                 12588 // Unknown

//*** Values for DAQmx_AI_RTD_Type ***
//*** Value set RTDType1 ***
#define DAQmx_Val_Pt3750                                                  12481 // Pt3750
#define DAQmx_Val_Pt3851                                                  10071 // Pt3851
#define DAQmx_Val_Pt3911                                                  12482 // Pt3911
#define DAQmx_Val_Pt3916                                                  10069 // Pt3916
#define DAQmx_Val_Pt3920                                                  10053 // Pt3920
#define DAQmx_Val_Pt3928                                                  12483 // Pt3928
#define DAQmx_Val_Custom                                                  10137 // Custom

//*** Values for DAQmx_AI_RVDT_SensitivityUnits ***
//*** Value set RVDTSensitivityUnits1 ***
#define DAQmx_Val_mVoltsPerVoltPerDegree                                  12507 // mVolts/Volt/Degree
#define DAQmx_Val_mVoltsPerVoltPerRadian                                  12508 // mVolts/Volt/Radian

//*** Values for DAQmx_AI_RawDataCompressionType ***
//*** Value set RawDataCompressionType ***
#define DAQmx_Val_None                                                    10230 // None
#define DAQmx_Val_LosslessPacking                                         12555 // Lossless Packing
#define DAQmx_Val_LossyLSBRemoval                                         12556 // Lossy LSB Removal

//*** Values for DAQmx_Read_RelativeTo ***
//*** Value set ReadRelativeTo ***
#define DAQmx_Val_FirstSample                                             10424 // First Sample
#define DAQmx_Val_CurrReadPos                                             10425 // Current Read Position
#define DAQmx_Val_RefTrig                                                 10426 // Reference Trigger
#define DAQmx_Val_FirstPretrigSamp                                        10427 // First Pretrigger Sample
#define DAQmx_Val_MostRecentSamp                                          10428 // Most Recent Sample

//*** Values for DAQmx_Write_RegenMode ***
//*** Value set RegenerationMode1 ***
#define DAQmx_Val_AllowRegen                                              10097 // Allow Regeneration
#define DAQmx_Val_DoNotAllowRegen                                         10158 // Do Not Allow Regeneration

//*** Values for DAQmx_AI_ResistanceCfg ***
//*** Value set ResistanceConfiguration ***
#define DAQmx_Val_2Wire                                                       2 // 2-Wire
#define DAQmx_Val_3Wire                                                       3 // 3-Wire
#define DAQmx_Val_4Wire                                                       4 // 4-Wire

//*** Values for DAQmx_AI_Resistance_Units ***
//*** Value set ResistanceUnits1 ***
#define DAQmx_Val_Ohms                                                    10384 // Ohms
#define DAQmx_Val_FromCustomScale                                         10065 // From Custom Scale
#define DAQmx_Val_FromTEDS                                                12516 // From TEDS

//*** Value set ResistanceUnits2 ***
#define DAQmx_Val_Ohms                                                    10384 // Ohms
#define DAQmx_Val_FromCustomScale                                         10065 // From Custom Scale

//*** Values for DAQmx_AI_ResolutionUnits ***
//*** Values for DAQmx_AO_ResolutionUnits ***
//*** Value set ResolutionType1 ***
#define DAQmx_Val_Bits                                                    10109 // Bits

//*** Value set SCXI1124Range ***
#define DAQmx_Val_SCXI1124Range0to1V                                      14629 // 0V to 1V
#define DAQmx_Val_SCXI1124Range0to5V                                      14630 // 0V to 5V
#define DAQmx_Val_SCXI1124Range0to10V                                     14631 // 0V to 10V
#define DAQmx_Val_SCXI1124RangeNeg1to1V                                   14632 // -1V to 1V
#define DAQmx_Val_SCXI1124RangeNeg5to5V                                   14633 // -5V to 5V
#define DAQmx_Val_SCXI1124RangeNeg10to10V                                 14634 // -10V to 10V
#define DAQmx_Val_SCXI1124Range0to20mA                                    14635 // 0mA to 20mA

//*** Values for DAQmx_DI_AcquireOn ***
//*** Values for DAQmx_DO_GenerateOn ***
//*** Value set SampleClockActiveOrInactiveEdgeSelection ***
#define DAQmx_Val_SampClkActiveEdge                                       14617 // Sample Clock Active Edge
#define DAQmx_Val_SampClkInactiveEdge                                     14618 // Sample Clock Inactive Edge

//*** Values for DAQmx_Hshk_SampleInputDataWhen ***
//*** Value set SampleInputDataWhen ***
#define DAQmx_Val_HandshakeTriggerAsserts                                 12552 // Handshake Trigger Asserts
#define DAQmx_Val_HandshakeTriggerDeasserts                               12553 // Handshake Trigger Deasserts

//*** Values for DAQmx_SampTimingType ***
//*** Value set SampleTimingType ***
#define DAQmx_Val_SampClk                                                 10388 // Sample Clock
#define DAQmx_Val_BurstHandshake                                          12548 // Burst Handshake
#define DAQmx_Val_Handshake                                               10389 // Handshake
#define DAQmx_Val_Implicit                                                10451 // Implicit
#define DAQmx_Val_OnDemand                                                10390 // On Demand
#define DAQmx_Val_ChangeDetection                                         12504 // Change Detection
#define DAQmx_Val_PipelinedSampClk                                        14668 // Pipelined Sample Clock

//*** Values for DAQmx_Scale_Type ***
//*** Value set ScaleType ***
#define DAQmx_Val_Linear                                                  10447 // Linear
#define DAQmx_Val_MapRanges                                               10448 // Map Ranges
#define DAQmx_Val_Polynomial                                              10449 // Polynomial
#define DAQmx_Val_Table                                                   10450 // Table

//*** Values for DAQmx_AI_Thrmcpl_ScaleType ***
//*** Value set ScaleType2 ***
#define DAQmx_Val_Polynomial                                              10449 // Polynomial
#define DAQmx_Val_Table                                                   10450 // Table

//*** Values for DAQmx_AI_ChanCal_ScaleType ***
//*** Value set ScaleType3 ***
#define DAQmx_Val_Polynomial                                              10449 // Polynomial
#define DAQmx_Val_Table                                                   10450 // Table
#define DAQmx_Val_None                                                    10230 // None

//*** Values for DAQmx_AI_Bridge_ScaleType ***
//*** Value set ScaleType4 ***
#define DAQmx_Val_None                                                    10230 // None
#define DAQmx_Val_TwoPointLinear                                          15898 // Two-Point Linear
#define DAQmx_Val_Table                                                   10450 // Table
#define DAQmx_Val_Polynomial                                              10449 // Polynomial

//*** Values for DAQmx_AI_Bridge_ShuntCal_Select ***
//*** Value set ShuntCalSelect ***
#define DAQmx_Val_A                                                       12513 // A
#define DAQmx_Val_B                                                       12514 // B
#define DAQmx_Val_AandB                                                   12515 // A and B

//*** Value set ShuntElementLocation ***
#define DAQmx_Val_R1                                                      12465 // R1
#define DAQmx_Val_R2                                                      12466 // R2
#define DAQmx_Val_R3                                                      12467 // R3
#define DAQmx_Val_R4                                                      14813 // R4
#define DAQmx_Val_None                                                    10230 // None

//*** Value set Signal ***
#define DAQmx_Val_AIConvertClock                                          12484 // AI Convert Clock
#define DAQmx_Val_10MHzRefClock                                           12536 // 10MHz Reference Clock
#define DAQmx_Val_20MHzTimebaseClock                                      12486 // 20MHz Timebase Clock
#define DAQmx_Val_SampleClock                                             12487 // Sample Clock
#define DAQmx_Val_AdvanceTrigger                                          12488 // Advance Trigger
#define DAQmx_Val_ReferenceTrigger                                        12490 // Reference Trigger
#define DAQmx_Val_StartTrigger                                            12491 // Start Trigger
#define DAQmx_Val_AdvCmpltEvent                                           12492 // Advance Complete Event
#define DAQmx_Val_AIHoldCmpltEvent                                        12493 // AI Hold Complete Event
#define DAQmx_Val_CounterOutputEvent                                      12494 // Counter Output Event
#define DAQmx_Val_ChangeDetectionEvent                                    12511 // Change Detection Event
#define DAQmx_Val_WDTExpiredEvent                                         12512 // Watchdog Timer Expired Event

//*** Value set Signal2 ***
#define DAQmx_Val_SampleCompleteEvent                                     12530 // Sample Complete Event
#define DAQmx_Val_CounterOutputEvent                                      12494 // Counter Output Event
#define DAQmx_Val_ChangeDetectionEvent                                    12511 // Change Detection Event
#define DAQmx_Val_SampleClock                                             12487 // Sample Clock

//*** Values for DAQmx_AnlgEdge_StartTrig_Slope ***
//*** Values for DAQmx_AnlgEdge_RefTrig_Slope ***
//*** Value set Slope1 ***
#define DAQmx_Val_RisingSlope                                             10280 // Rising
#define DAQmx_Val_FallingSlope                                            10171 // Falling

//*** Values for DAQmx_AI_SoundPressure_Units ***
//*** Value set SoundPressureUnits1 ***
#define DAQmx_Val_Pascals                                                 10081 // Pascals
#define DAQmx_Val_FromCustomScale                                         10065 // From Custom Scale

//*** Values for DAQmx_AI_Lowpass_SwitchCap_ClkSrc ***
//*** Values for DAQmx_AO_DAC_Ref_Src ***
//*** Values for DAQmx_AO_DAC_Offset_Src ***
//*** Value set SourceSelection ***
#define DAQmx_Val_Internal                                                10200 // Internal
#define DAQmx_Val_External                                                10167 // External

//*** Values for DAQmx_AI_StrainGage_Cfg ***
//*** Value set StrainGageBridgeType1 ***
#define DAQmx_Val_FullBridgeI                                             10183 // Full Bridge I
#define DAQmx_Val_FullBridgeII                                            10184 // Full Bridge II
#define DAQmx_Val_FullBridgeIII                                           10185 // Full Bridge III
#define DAQmx_Val_HalfBridgeI                                             10188 // Half Bridge I
#define DAQmx_Val_HalfBridgeII                                            10189 // Half Bridge II
#define DAQmx_Val_QuarterBridgeI                                          10271 // Quarter Bridge I
#define DAQmx_Val_QuarterBridgeII                                         10272 // Quarter Bridge II

//*** Values for DAQmx_AI_RosetteStrainGage_RosetteType ***
//*** Value set StrainGageRosetteType ***
#define DAQmx_Val_RectangularRosette                                      15968 // Rectangular Rosette
#define DAQmx_Val_DeltaRosette                                            15969 // Delta Rosette
#define DAQmx_Val_TeeRosette                                              15970 // Tee Rosette

//*** Values for DAQmx_AI_RosetteStrainGage_RosetteMeasType ***
//*** Value set StrainGageRosetteMeasurementType ***
#define DAQmx_Val_PrincipalStrain1                                        15971 // Principal Strain 1
#define DAQmx_Val_PrincipalStrain2                                        15972 // Principal Strain 2
#define DAQmx_Val_PrincipalStrainAngle                                    15973 // Principal Strain Angle
#define DAQmx_Val_CartesianStrainX                                        15974 // Cartesian Strain X
#define DAQmx_Val_CartesianStrainY                                        15975 // Cartesian Strain Y
#define DAQmx_Val_CartesianShearStrainXY                                  15976 // Cartesian Shear Strain XY
#define DAQmx_Val_MaxShearStrain                                          15977 // Maximum Shear Strain
#define DAQmx_Val_MaxShearStrainAngle                                     15978 // Maximum Shear Strain Angle

//*** Values for DAQmx_AI_Strain_Units ***
//*** Value set StrainUnits1 ***
#define DAQmx_Val_Strain                                                  10299 // Strain
#define DAQmx_Val_FromCustomScale                                         10065 // From Custom Scale

//*** Values for DAQmx_SwitchScan_RepeatMode ***
//*** Value set SwitchScanRepeatMode ***
#define DAQmx_Val_Finite                                                  10172 // Finite
#define DAQmx_Val_Cont                                                    10117 // Continuous

//*** Values for DAQmx_SwitchChan_Usage ***
//*** Value set SwitchUsageTypes ***
#define DAQmx_Val_Source                                                  10439 // Source
#define DAQmx_Val_Load                                                    10440 // Load
#define DAQmx_Val_ReservedForRouting                                      10441 // Reserved for Routing

//*** Values for DAQmx_Trigger_SyncType ***
//*** Value set SyncType ***
#define DAQmx_Val_None                                                    10230 // None
#define DAQmx_Val_Master                                                  15888 // Master
#define DAQmx_Val_Slave                                                   15889 // Slave

//*** Value set TEDSUnits ***
#define DAQmx_Val_FromCustomScale                                         10065 // From Custom Scale
#define DAQmx_Val_FromTEDS                                                12516 // From TEDS

//*** Values for DAQmx_AI_Temp_Units ***
//*** Value set TemperatureUnits1 ***
#define DAQmx_Val_DegC                                                    10143 // Deg C
#define DAQmx_Val_DegF                                                    10144 // Deg F
#define DAQmx_Val_Kelvins                                                 10325 // Kelvins
#define DAQmx_Val_DegR                                                    10145 // Deg R
#define DAQmx_Val_FromCustomScale                                         10065 // From Custom Scale

//*** Values for DAQmx_AI_Thrmcpl_Type ***
//*** Value set ThermocoupleType1 ***
#define DAQmx_Val_J_Type_TC                                               10072 // J
#define DAQmx_Val_K_Type_TC                                               10073 // K
#define DAQmx_Val_N_Type_TC                                               10077 // N
#define DAQmx_Val_R_Type_TC                                               10082 // R
#define DAQmx_Val_S_Type_TC                                               10085 // S
#define DAQmx_Val_T_Type_TC                                               10086 // T
#define DAQmx_Val_B_Type_TC                                               10047 // B
#define DAQmx_Val_E_Type_TC                                               10055 // E

//*** Values for DAQmx_CI_Timestamp_Units ***
//*** Value set TimeUnits ***
#define DAQmx_Val_Seconds                                                 10364 // Seconds
#define DAQmx_Val_FromCustomScale                                         10065 // From Custom Scale

//*** Values for DAQmx_CI_Pulse_Time_Units ***
//*** Values for DAQmx_CO_Pulse_Time_Units ***
//*** Value set TimeUnits2 ***
#define DAQmx_Val_Seconds                                                 10364 // Seconds

//*** Values for DAQmx_CI_Period_Units ***
//*** Values for DAQmx_CI_PulseWidth_Units ***
//*** Values for DAQmx_CI_TwoEdgeSep_Units ***
//*** Values for DAQmx_CI_SemiPeriod_Units ***
//*** Value set TimeUnits3 ***
#define DAQmx_Val_Seconds                                                 10364 // Seconds
#define DAQmx_Val_Ticks                                                   10304 // Ticks
#define DAQmx_Val_FromCustomScale                                         10065 // From Custom Scale

//*** Value set TimingResponseMode ***
#define DAQmx_Val_SingleCycle                                             14613 // Single-cycle
#define DAQmx_Val_Multicycle                                              14614 // Multicycle

//*** Values for DAQmx_AI_Torque_Units ***
//*** Value set TorqueUnits ***
#define DAQmx_Val_NewtonMeters                                            15881 // Nm
#define DAQmx_Val_InchOunces                                              15882 // oz-in
#define DAQmx_Val_InchPounds                                              15883 // lb-in
#define DAQmx_Val_FootPounds                                              15884 // lb-ft
#define DAQmx_Val_FromCustomScale                                         10065 // From Custom Scale

//*** Values for DAQmx_ArmStartTrig_Type ***
//*** Values for DAQmx_WatchdogExpirTrig_Type ***
//*** Value set TriggerType4 ***
#define DAQmx_Val_DigEdge                                                 10150 // Digital Edge
#define DAQmx_Val_None                                                    10230 // None

//*** Values for DAQmx_AdvTrig_Type ***
//*** Value set TriggerType5 ***
#define DAQmx_Val_DigEdge                                                 10150 // Digital Edge
#define DAQmx_Val_Software                                                10292 // Software
#define DAQmx_Val_None                                                    10230 // None

//*** Values for DAQmx_PauseTrig_Type ***
//*** Value set TriggerType6 ***
#define DAQmx_Val_AnlgLvl                                                 10101 // Analog Level
#define DAQmx_Val_AnlgWin                                                 10103 // Analog Window
#define DAQmx_Val_DigLvl                                                  10152 // Digital Level
#define DAQmx_Val_DigPattern                                              10398 // Digital Pattern
#define DAQmx_Val_None                                                    10230 // None

//*** Values for DAQmx_StartTrig_Type ***
//*** Values for DAQmx_RefTrig_Type ***
//*** Value set TriggerType8 ***
#define DAQmx_Val_AnlgEdge                                                10099 // Analog Edge
#define DAQmx_Val_DigEdge                                                 10150 // Digital Edge
#define DAQmx_Val_DigPattern                                              10398 // Digital Pattern
#define DAQmx_Val_AnlgWin                                                 10103 // Analog Window
#define DAQmx_Val_None                                                    10230 // None

//*** Values for DAQmx_HshkTrig_Type ***
//*** Value set TriggerType9 ***
#define DAQmx_Val_Interlocked                                             12549 // Interlocked
#define DAQmx_Val_None                                                    10230 // None

//*** Values for DAQmx_SampClk_UnderflowBehavior ***
//*** Values for DAQmx_Implicit_UnderflowBehavior ***
//*** Value set UnderflowBehavior ***
#define DAQmx_Val_HaltOutputAndError                                      14615 // Halt Output and Error
#define DAQmx_Val_PauseUntilDataAvailable                                 14616 // Pause until Data Available

//*** Values for DAQmx_Scale_PreScaledUnits ***
//*** Value set UnitsPreScaled ***
#define DAQmx_Val_Volts                                                   10348 // Volts
#define DAQmx_Val_Amps                                                    10342 // Amps
#define DAQmx_Val_DegF                                                    10144 // Deg F
#define DAQmx_Val_DegC                                                    10143 // Deg C
#define DAQmx_Val_DegR                                                    10145 // Deg R
#define DAQmx_Val_Kelvins                                                 10325 // Kelvins
#define DAQmx_Val_Strain                                                  10299 // Strain
#define DAQmx_Val_Ohms                                                    10384 // Ohms
#define DAQmx_Val_Hz                                                      10373 // Hz
#define DAQmx_Val_Seconds                                                 10364 // Seconds
#define DAQmx_Val_Meters                                                  10219 // Meters
#define DAQmx_Val_Inches                                                  10379 // Inches
#define DAQmx_Val_Degrees                                                 10146 // Degrees
#define DAQmx_Val_Radians                                                 10273 // Radians
#define DAQmx_Val_Ticks                                                   10304 // Ticks
#define DAQmx_Val_g                                                       10186 // g
#define DAQmx_Val_MetersPerSecondSquared                                  12470 // m/s^2
#define DAQmx_Val_Pascals                                                 10081 // Pascals
#define DAQmx_Val_Newtons                                                 15875 // Newtons
#define DAQmx_Val_Pounds                                                  15876 // Pounds
#define DAQmx_Val_KilogramForce                                           15877 // kgf
#define DAQmx_Val_PoundsPerSquareInch                                     15879 // psi
#define DAQmx_Val_Bar                                                     15880 // bar
#define DAQmx_Val_NewtonMeters                                            15881 // Nm
#define DAQmx_Val_InchOunces                                              15882 // oz-in
#define DAQmx_Val_InchPounds                                              15883 // lb-in
#define DAQmx_Val_FootPounds                                              15884 // lb-ft
#define DAQmx_Val_VoltsPerVolt                                            15896 // Volts/Volt
#define DAQmx_Val_mVoltsPerVolt                                           15897 // mVolts/Volt
#define DAQmx_Val_FromTEDS                                                12516 // From TEDS

//*** Values for DAQmx_AI_Velocity_IEPESensor_SensitivityUnits ***
//*** Value set VelocityIEPESensorSensitivityUnits ***
#define DAQmx_Val_MillivoltsPerMillimeterPerSecond                        15963 // mVolts/mm/s
#define DAQmx_Val_MilliVoltsPerInchPerSecond                              15964 // mVolts/in/s

//*** Values for DAQmx_AI_Velocity_Units ***
//*** Value set VelocityUnits ***
#define DAQmx_Val_MetersPerSecond                                         15959 // m/s
#define DAQmx_Val_InchesPerSecond                                         15960 // in/s
#define DAQmx_Val_FromCustomScale                                         10065 // From Custom Scale

//*** Values for DAQmx_AI_Voltage_Units ***
//*** Values for DAQmx_AI_Voltage_ACRMS_Units ***
//*** Value set VoltageUnits1 ***
#define DAQmx_Val_Volts                                                   10348 // Volts
#define DAQmx_Val_FromCustomScale                                         10065 // From Custom Scale
#define DAQmx_Val_FromTEDS                                                12516 // From TEDS

//*** Values for DAQmx_AO_Voltage_Units ***
//*** Value set VoltageUnits2 ***
#define DAQmx_Val_Volts                                                   10348 // Volts
#define DAQmx_Val_FromCustomScale                                         10065 // From Custom Scale

//*** Values for DAQmx_Read_WaitMode ***
//*** Value set WaitMode ***
#define DAQmx_Val_WaitForInterrupt                                        12523 // Wait For Interrupt
#define DAQmx_Val_Poll                                                    12524 // Poll
#define DAQmx_Val_Yield                                                   12525 // Yield
#define DAQmx_Val_Sleep                                                   12547 // Sleep

//*** Values for DAQmx_Write_WaitMode ***
//*** Value set WaitMode2 ***
#define DAQmx_Val_Poll                                                    12524 // Poll
#define DAQmx_Val_Yield                                                   12525 // Yield
#define DAQmx_Val_Sleep                                                   12547 // Sleep

//*** Values for DAQmx_RealTime_WaitForNextSampClkWaitMode ***
//*** Value set WaitMode3 ***
#define DAQmx_Val_WaitForInterrupt                                        12523 // Wait For Interrupt
#define DAQmx_Val_Poll                                                    12524 // Poll

//*** Values for DAQmx_RealTime_WriteRecoveryMode ***
//*** Value set WaitMode4 ***
#define DAQmx_Val_WaitForInterrupt                                        12523 // Wait For Interrupt
#define DAQmx_Val_Poll                                                    12524 // Poll

//*** Values for DAQmx_AnlgWin_StartTrig_When ***
//*** Values for DAQmx_AnlgWin_RefTrig_When ***
//*** Value set WindowTriggerCondition1 ***
#define DAQmx_Val_EnteringWin                                             10163 // Entering Window
#define DAQmx_Val_LeavingWin                                              10208 // Leaving Window

//*** Values for DAQmx_AnlgWin_PauseTrig_When ***
//*** Value set WindowTriggerCondition2 ***
#define DAQmx_Val_InsideWin                                               10199 // Inside Window
#define DAQmx_Val_OutsideWin                                              10251 // Outside Window

//*** Value set WriteBasicTEDSOptions ***
#define DAQmx_Val_WriteToEEPROM                                           12538 // Write To EEPROM
#define DAQmx_Val_WriteToPROM                                             12539 // Write To PROM Once
#define DAQmx_Val_DoNotWrite                                              12540 // Do Not Write

//*** Values for DAQmx_Write_RelativeTo ***
//*** Value set WriteRelativeTo ***
#define DAQmx_Val_FirstSample                                             10424 // First Sample
#define DAQmx_Val_CurrWritePos                                            10430 // Current Write Position


/******************************************************************************
 *** NI-DAQmx Function Declarations *******************************************
 ******************************************************************************/

/******************************************************/
/***         Task Configuration/Control             ***/
/******************************************************/


int32 __CFUNC     DAQmxLoadTask                  (const char taskName[], TaskHandle *taskHandle);
int32 __CFUNC     DAQmxCreateTask                (const char taskName[], TaskHandle *taskHandle);
// Channel Names must be valid channels already available in MAX. They are not created.
int32 __CFUNC     DAQmxAddGlobalChansToTask      (TaskHandle taskHandle, const char channelNames[]);

int32 __CFUNC     DAQmxStartTask                 (TaskHandle taskHandle);
int32 __CFUNC     DAQmxStopTask                  (TaskHandle taskHandle);

int32 __CFUNC     DAQmxClearTask                 (TaskHandle taskHandle);

int32 __CFUNC     DAQmxWaitUntilTaskDone         (TaskHandle taskHandle, float64 timeToWait);
int32 __CFUNC     DAQmxIsTaskDone                (TaskHandle taskHandle, bool32 *isTaskDone);

int32 __CFUNC     DAQmxTaskControl               (TaskHandle taskHandle, int32 action);

int32 __CFUNC     DAQmxGetNthTaskChannel         (TaskHandle taskHandle, uInt32 index, char buffer[], int32 bufferSize);

int32 __CFUNC     DAQmxGetNthTaskDevice          (TaskHandle taskHandle, uInt32 index, char buffer[], int32 bufferSize);

int32 __CFUNC_C   DAQmxGetTaskAttribute          (TaskHandle taskHandle, int32 attribute, void *value, ...);

typedef int32 (CVICALLBACK *DAQmxEveryNSamplesEventCallbackPtr)(TaskHandle taskHandle, int32 everyNsamplesEventType, uInt32 nSamples, void *callbackData);
typedef int32 (CVICALLBACK *DAQmxDoneEventCallbackPtr)(TaskHandle taskHandle, int32 status, void *callbackData);
typedef int32 (CVICALLBACK *DAQmxSignalEventCallbackPtr)(TaskHandle taskHandle, int32 signalID, void *callbackData);

int32 __CFUNC     DAQmxRegisterEveryNSamplesEvent(TaskHandle task, int32 everyNsamplesEventType, uInt32 nSamples, uInt32 options, DAQmxEveryNSamplesEventCallbackPtr callbackFunction, void *callbackData);
int32 __CFUNC     DAQmxRegisterDoneEvent         (TaskHandle task, uInt32 options, DAQmxDoneEventCallbackPtr callbackFunction, void *callbackData);
int32 __CFUNC     DAQmxRegisterSignalEvent       (TaskHandle task, int32 signalID, uInt32 options, DAQmxSignalEventCallbackPtr callbackFunction, void *callbackData);

/******************************************************/
/***        Channel Configuration/Creation          ***/
/******************************************************/


int32 __CFUNC     DAQmxCreateAIVoltageChan       (TaskHandle taskHandle, const char physicalChannel[], const char nameToAssignToChannel[], int32 terminalConfig, float64 minVal, float64 maxVal, int32 units, const char customScaleName[]);
int32 __CFUNC     DAQmxCreateAICurrentChan       (TaskHandle taskHandle, const char physicalChannel[], const char nameToAssignToChannel[], int32 terminalConfig, float64 minVal, float64 maxVal, int32 units, int32 shuntResistorLoc, float64 extShuntResistorVal, const char customScaleName[]);
int32 __CFUNC     DAQmxCreateAIVoltageRMSChan    (TaskHandle taskHandle, const char physicalChannel[], const char nameToAssignToChannel[], int32 terminalConfig, float64 minVal, float64 maxVal, int32 units, const char customScaleName[]);
int32 __CFUNC     DAQmxCreateAICurrentRMSChan    (TaskHandle taskHandle, const char physicalChannel[], const char nameToAssignToChannel[], int32 terminalConfig, float64 minVal, float64 maxVal, int32 units, int32 shuntResistorLoc, float64 extShuntResistorVal, const char customScaleName[]);
int32 __CFUNC     DAQmxCreateAIThrmcplChan       (TaskHandle taskHandle, const char physicalChannel[], const char nameToAssignToChannel[], float64 minVal, float64 maxVal, int32 units, int32 thermocoupleType, int32 cjcSource, float64 cjcVal, const char cjcChannel[]);
int32 __CFUNC     DAQmxCreateAIRTDChan           (TaskHandle taskHandle, const char physicalChannel[], const char nameToAssignToChannel[], float64 minVal, float64 maxVal, int32 units, int32 rtdType, int32 resistanceConfig, int32 currentExcitSource, float64 currentExcitVal, float64 r0);
int32 __CFUNC     DAQmxCreateAIThrmstrChanIex    (TaskHandle taskHandle, const char physicalChannel[], const char nameToAssignToChannel[], float64 minVal, float64 maxVal, int32 units, int32 resistanceConfig, int32 currentExcitSource, float64 currentExcitVal, float64 a, float64 b, float64 c);
int32 __CFUNC     DAQmxCreateAIThrmstrChanVex    (TaskHandle taskHandle, const char physicalChannel[], const char nameToAssignToChannel[], float64 minVal, float64 maxVal, int32 units, int32 resistanceConfig, int32 voltageExcitSource, float64 voltageExcitVal, float64 a, float64 b, float64 c, float64 r1);
int32 __CFUNC     DAQmxCreateAIFreqVoltageChan   (TaskHandle taskHandle, const char physicalChannel[], const char nameToAssignToChannel[], float64 minVal, float64 maxVal, int32 units, float64 thresholdLevel, float64 hysteresis, const char customScaleName[]);
int32 __CFUNC     DAQmxCreateAIResistanceChan    (TaskHandle taskHandle, const char physicalChannel[], const char nameToAssignToChannel[], float64 minVal, float64 maxVal, int32 units, int32 resistanceConfig, int32 currentExcitSource, float64 currentExcitVal, const char customScaleName[]);
int32 __CFUNC     DAQmxCreateAIStrainGageChan    (TaskHandle taskHandle, const char physicalChannel[], const char nameToAssignToChannel[], float64 minVal, float64 maxVal, int32 units, int32 strainConfig, int32 voltageExcitSource, float64 voltageExcitVal, float64 gageFactor, float64 initialBridgeVoltage, float64 nominalGageResistance, float64 poissonRatio, float64 leadWireResistance, const char customScaleName[]);
int32 __CFUNC     DAQmxCreateAIRosetteStrainGageChan    (TaskHandle taskHandle, const char physicalChannel[], const char nameToAssignToChannel[], float64 minVal, float64 maxVal, int32 rosetteType, float64 gageOrientation, const int32 rosetteMeasTypes[], uInt32 numRosetteMeasTypes, int32 strainConfig, int32 voltageExcitSource, float64 voltageExcitVal,float64 gageFactor, float64 nominalGageResistance,float64 poissonRatio,float64 leadWireResistance);
int32 __CFUNC     DAQmxCreateAIForceBridgeTwoPointLinChan(TaskHandle taskHandle, const char physicalChannel[], const char nameToAssignToChannel[],float64 minVal,float64 maxVal,int32 units,int32 bridgeConfig,int32 voltageExcitSource,float64 voltageExcitVal,float64 nominalBridgeResistance,float64 firstElectricalVal,float64 secondElectricalVal,int32	electricalUnits,float64 firstPhysicalVal,float64 secondPhysicalVal,int32 physicalUnits,const char customScaleName[]);

int32 __CFUNC     DAQmxCreateAIForceBridgeTableChan(TaskHandle taskHandle,const char physicalChannel[],const char nameToAssignToChannel[],float64 minVal,float64 maxVal,int32 units,int32 bridgeConfig,int32 voltageExcitSource,float64 voltageExcitVal,float64 nominalBridgeResistance,const float64 electricalVals[],uInt32 numElectricalVals,int32	electricalUnits,const float64 physicalVals[],uInt32 numPhysicalVals,int32 physicalUnits,const char customScaleName[]);

int32 __CFUNC     DAQmxCreateAIForceBridgePolynomialChan(TaskHandle taskHandle,const char physicalChannel[],const char nameToAssignToChannel[],float64 minVal,float64 maxVal,int32 units,int32 bridgeConfig,int32 voltageExcitSource,float64 voltageExcitVal,float64 nominalBridgeResistance,const float64 forwardCoeffs[],uInt32 numForwardCoeffs,const float64 reverseCoeffs[],uInt32 numReverseCoeffs,int32	electricalUnits,int32 physicalUnits,const char customScaleName[]);

int32 __CFUNC     DAQmxCreateAIPressureBridgeTwoPointLinChan(TaskHandle taskHandle,const char physicalChannel[],const char nameToAssignToChannel[],float64 minVal,float64 maxVal,int32 units,int32 bridgeConfig,int32 voltageExcitSource,float64 voltageExcitVal,float64 nominalBridgeResistance,float64 firstElectricalVal,float64 secondElectricalVal,int32	electricalUnits,float64 firstPhysicalVal,float64 secondPhysicalVal,int32 physicalUnits,const char customScaleName[]);

int32 __CFUNC     DAQmxCreateAIPressureBridgeTableChan(TaskHandle taskHandle,const char physicalChannel[],const char nameToAssignToChannel[],float64 minVal,float64 maxVal,int32 units,int32 bridgeConfig,int32 voltageExcitSource,float64 voltageExcitVal,float64 nominalBridgeResistance,const float64 electricalVals[],uInt32 numElectricalVals,int32	electricalUnits,const float64 physicalVals[],uInt32 numPhysicalVals,int32 physicalUnits,const char customScaleName[]);

int32 __CFUNC     DAQmxCreateAIPressureBridgePolynomialChan(TaskHandle taskHandle,const char physicalChannel[],const char nameToAssignToChannel[],float64 minVal,float64 maxVal,int32 units,int32 bridgeConfig,int32 voltageExcitSource,float64 voltageExcitVal,float64 nominalBridgeResistance,const float64 forwardCoeffs[],uInt32 numForwardCoeffs,const float64 reverseCoeffs[],uInt32 numReverseCoeffs,int32	electricalUnits,int32 physicalUnits,const char customScaleName[]);

int32 __CFUNC     DAQmxCreateAITorqueBridgeTwoPointLinChan(TaskHandle taskHandle,const char physicalChannel[],const char nameToAssignToChannel[],float64 minVal,float64 maxVal,int32 units,int32 bridgeConfig,int32 voltageExcitSource,float64 voltageExcitVal,float64 nominalBridgeResistance,float64 firstElectricalVal,float64 secondElectricalVal,int32	electricalUnits,float64 firstPhysicalVal,float64 secondPhysicalVal,int32 physicalUnits,const char customScaleName[]);

int32 __CFUNC     DAQmxCreateAITorqueBridgeTableChan(TaskHandle taskHandle,const char physicalChannel[],const char nameToAssignToChannel[],float64 minVal,float64 maxVal,int32 units,int32 bridgeConfig,int32 voltageExcitSource,float64 voltageExcitVal,float64 nominalBridgeResistance,const float64 electricalVals[],uInt32 numElectricalVals,int32	electricalUnits,const float64 physicalVals[],uInt32 numPhysicalVals,int32 physicalUnits,const char customScaleName[]);

int32 __CFUNC     DAQmxCreateAITorqueBridgePolynomialChan(TaskHandle taskHandle,const char physicalChannel[],const char nameToAssignToChannel[],float64 minVal,float64 maxVal,int32 units,int32 bridgeConfig,int32 voltageExcitSource,float64 voltageExcitVal,float64 nominalBridgeResistance,const float64 forwardCoeffs[],uInt32 numForwardCoeffs,const float64 reverseCoeffs[],uInt32 numReverseCoeffs,int32	electricalUnits,int32 physicalUnits,const char customScaleName[]);
int32 __CFUNC     DAQmxCreateAIBridgeChan    (TaskHandle taskHandle,const char physicalChannel[],const char nameToAssignToChannel[],float64 minVal,float64 maxVal,int32 units,int32 bridgeConfig,int32 voltageExcitSource,float64 voltageExcitVal,float64 nominalBridgeResistance,const char customScaleName[]);
int32 __CFUNC     DAQmxCreateAIVoltageChanWithExcit(TaskHandle taskHandle, const char physicalChannel[], const char nameToAssignToChannel[], int32 terminalConfig, float64 minVal, float64 maxVal, int32 units, int32 bridgeConfig, int32 voltageExcitSource, float64 voltageExcitVal, bool32 useExcitForScaling, const char customScaleName[]);
int32 __CFUNC     DAQmxCreateAITempBuiltInSensorChan(TaskHandle taskHandle, const char physicalChannel[], const char nameToAssignToChannel[], int32 units);
int32 __CFUNC     DAQmxCreateAIAccelChan         (TaskHandle taskHandle, const char physicalChannel[], const char nameToAssignToChannel[], int32 terminalConfig, float64 minVal, float64 maxVal, int32 units, float64 sensitivity, int32 sensitivityUnits, int32 currentExcitSource, float64 currentExcitVal, const char customScaleName[]);
int32 __CFUNC     DAQmxCreateAIVelocityIEPEChan  (TaskHandle taskHandle, const char physicalChannel[], const char nameToAssignToChannel[], int32 terminalConfig, float64 minVal, float64 maxVal, int32 units, float64 sensitivity, int32 sensitivityUnits, int32 currentExcitSource, float64 currentExcitVal, const char customScaleName[]);
int32 __CFUNC     DAQmxCreateAIForceIEPEChan         (TaskHandle taskHandle, const char physicalChannel[], const char nameToAssignToChannel[], int32 terminalConfig, float64 minVal, float64 maxVal, int32 units, float64 sensitivity, int32 sensitivityUnits, int32 currentExcitSource, float64 currentExcitVal, const char customScaleName[]);
int32 __CFUNC     DAQmxCreateAIMicrophoneChan    (TaskHandle taskHandle, const char physicalChannel[], const char nameToAssignToChannel[], int32 terminalConfig, int32 units, float64 micSensitivity, float64 maxSndPressLevel, int32 currentExcitSource, float64 currentExcitVal, const char customScaleName[]);
int32 __CFUNC     DAQmxCreateAIPosLVDTChan       (TaskHandle taskHandle, const char physicalChannel[], const char nameToAssignToChannel[], float64 minVal, float64 maxVal, int32 units, float64 sensitivity, int32 sensitivityUnits, int32 voltageExcitSource, float64 voltageExcitVal, float64 voltageExcitFreq, int32 ACExcitWireMode, const char customScaleName[]);
int32 __CFUNC     DAQmxCreateAIPosRVDTChan       (TaskHandle taskHandle, const char physicalChannel[], const char nameToAssignToChannel[], float64 minVal, float64 maxVal, int32 units, float64 sensitivity, int32 sensitivityUnits, int32 voltageExcitSource, float64 voltageExcitVal, float64 voltageExcitFreq, int32 ACExcitWireMode, const char customScaleName[]);
int32 __CFUNC     DAQmxCreateAIPosEddyCurrProxProbeChan(TaskHandle taskHandle, const char physicalChannel[], const char nameToAssignToChannel[], float64 minVal, float64 maxVal, int32 units, float64 sensitivity, int32 sensitivityUnits, const char customScaleName[]);
// Function DAQmxCreateAIDeviceTempChan is obsolete and has been replaced by DAQmxCreateAITempBuiltInSensorChan
int32 __CFUNC     DAQmxCreateAIDeviceTempChan    (TaskHandle taskHandle, const char physicalChannel[], const char nameToAssignToChannel[], int32 units);

int32 __CFUNC     DAQmxCreateTEDSAIVoltageChan   (TaskHandle taskHandle, const char physicalChannel[], const char nameToAssignToChannel[], int32 terminalConfig, float64 minVal, float64 maxVal, int32 units, const char customScaleName[]);
int32 __CFUNC     DAQmxCreateTEDSAICurrentChan   (TaskHandle taskHandle, const char physicalChannel[], const char nameToAssignToChannel[], int32 terminalConfig, float64 minVal, float64 maxVal, int32 units, int32 shuntResistorLoc, float64 extShuntResistorVal, const char customScaleName[]);
int32 __CFUNC     DAQmxCreateTEDSAIThrmcplChan   (TaskHandle taskHandle, const char physicalChannel[], const char nameToAssignToChannel[], float64 minVal, float64 maxVal, int32 units, int32 cjcSource, float64 cjcVal, const char cjcChannel[]);
int32 __CFUNC     DAQmxCreateTEDSAIRTDChan       (TaskHandle taskHandle, const char physicalChannel[], const char nameToAssignToChannel[], float64 minVal, float64 maxVal, int32 units, int32 resistanceConfig, int32 currentExcitSource, float64 currentExcitVal);
int32 __CFUNC     DAQmxCreateTEDSAIThrmstrChanIex(TaskHandle taskHandle, const char physicalChannel[], const char nameToAssignToChannel[], float64 minVal, float64 maxVal, int32 units, int32 resistanceConfig, int32 currentExcitSource, float64 currentExcitVal);
int32 __CFUNC     DAQmxCreateTEDSAIThrmstrChanVex(TaskHandle taskHandle, const char physicalChannel[], const char nameToAssignToChannel[], float64 minVal, float64 maxVal, int32 units, int32 resistanceConfig, int32 voltageExcitSource, float64 voltageExcitVal, float64 r1);
int32 __CFUNC     DAQmxCreateTEDSAIResistanceChan(TaskHandle taskHandle, const char physicalChannel[], const char nameToAssignToChannel[], float64 minVal, float64 maxVal, int32 units, int32 resistanceConfig, int32 currentExcitSource, float64 currentExcitVal, const char customScaleName[]);
int32 __CFUNC     DAQmxCreateTEDSAIStrainGageChan(TaskHandle taskHandle, const char physicalChannel[], const char nameToAssignToChannel[], float64 minVal, float64 maxVal, int32 units, int32 voltageExcitSource, float64 voltageExcitVal, float64 initialBridgeVoltage, float64 leadWireResistance, const char customScaleName[]);
int32 __CFUNC     DAQmxCreateTEDSAIForceBridgeChan(TaskHandle taskHandle,const char physicalChannel[],const char nameToAssignToChannel[],float64 minVal,float64 maxVal,int32 units,int32 voltageExcitSource,float64 voltageExcitVal,const char customScaleName[]);
int32 __CFUNC     DAQmxCreateTEDSAIPressureBridgeChan(TaskHandle taskHandle,const char physicalChannel[],const char nameToAssignToChannel[],float64 minVal,float64 maxVal,int32 units,int32 voltageExcitSource,float64 voltageExcitVal,	const char customScaleName[]);
int32 __CFUNC     DAQmxCreateTEDSAITorqueBridgeChan(TaskHandle taskHandle,const char physicalChannel[],const char nameToAssignToChannel[],float64 minVal,float64 maxVal,int32 units,int32 voltageExcitSource,float64 voltageExcitVal,const char customScaleName[]);
int32 __CFUNC     DAQmxCreateTEDSAIBridgeChan    (TaskHandle taskHandle,const char physicalChannel[],const char nameToAssignToChannel[],float64 minVal,float64 maxVal,int32 units,int32 voltageExcitSource,float64 voltageExcitVal,const char customScaleName[]);
int32 __CFUNC     DAQmxCreateTEDSAIVoltageChanWithExcit(TaskHandle taskHandle, const char physicalChannel[], const char nameToAssignToChannel[], int32 terminalConfig, float64 minVal, float64 maxVal, int32 units, int32 voltageExcitSource, float64 voltageExcitVal, const char customScaleName[]);
int32 __CFUNC     DAQmxCreateTEDSAIAccelChan     (TaskHandle taskHandle, const char physicalChannel[], const char nameToAssignToChannel[], int32 terminalConfig, float64 minVal, float64 maxVal, int32 units, int32 currentExcitSource, float64 currentExcitVal, const char customScaleName[]);
int32 __CFUNC     DAQmxCreateTEDSAIForceIEPEChan     (TaskHandle taskHandle, const char physicalChannel[], const char nameToAssignToChannel[], int32 terminalConfig, float64 minVal, float64 maxVal, int32 units, int32 currentExcitSource, float64 currentExcitVal, const char customScaleName[]);

int32 __CFUNC     DAQmxCreateTEDSAIMicrophoneChan(TaskHandle taskHandle, const char physicalChannel[], const char nameToAssignToChannel[], int32 terminalConfig, int32 units, float64 maxSndPressLevel, int32 currentExcitSource, float64 currentExcitVal, const char customScaleName[]);
int32 __CFUNC     DAQmxCreateTEDSAIPosLVDTChan   (TaskHandle taskHandle, const char physicalChannel[], const char nameToAssignToChannel[], float64 minVal, float64 maxVal, int32 units, int32 voltageExcitSource, float64 voltageExcitVal, float64 voltageExcitFreq, int32 ACExcitWireMode, const char customScaleName[]);
int32 __CFUNC     DAQmxCreateTEDSAIPosRVDTChan   (TaskHandle taskHandle, const char physicalChannel[], const char nameToAssignToChannel[], float64 minVal, float64 maxVal, int32 units, int32 voltageExcitSource, float64 voltageExcitVal, float64 voltageExcitFreq, int32 ACExcitWireMode, const char customScaleName[]);

int32 __CFUNC     DAQmxCreateAOVoltageChan       (TaskHandle taskHandle, const char physicalChannel[], const char nameToAssignToChannel[], float64 minVal, float64 maxVal, int32 units, const char customScaleName[]);
int32 __CFUNC     DAQmxCreateAOCurrentChan       (TaskHandle taskHandle, const char physicalChannel[], const char nameToAssignToChannel[], float64 minVal, float64 maxVal, int32 units, const char customScaleName[]);
int32 __CFUNC     DAQmxCreateAOFuncGenChan       (TaskHandle taskHandle, const char physicalChannel[], const char nameToAssignToChannel[], int32 type, float64 freq, float64 amplitude, float64 offset);

int32 __CFUNC     DAQmxCreateDIChan              (TaskHandle taskHandle, const char lines[], const char nameToAssignToLines[], int32 lineGrouping);

int32 __CFUNC     DAQmxCreateDOChan              (TaskHandle taskHandle, const char lines[], const char nameToAssignToLines[], int32 lineGrouping);

int32 __CFUNC     DAQmxCreateCIFreqChan          (TaskHandle taskHandle, const char counter[], const char nameToAssignToChannel[], float64 minVal, float64 maxVal, int32 units, int32 edge, int32 measMethod, float64 measTime, uInt32 divisor, const char customScaleName[]);
int32 __CFUNC     DAQmxCreateCIPeriodChan        (TaskHandle taskHandle, const char counter[], const char nameToAssignToChannel[], float64 minVal, float64 maxVal, int32 units, int32 edge, int32 measMethod, float64 measTime, uInt32 divisor, const char customScaleName[]);
int32 __CFUNC     DAQmxCreateCICountEdgesChan    (TaskHandle taskHandle, const char counter[], const char nameToAssignToChannel[], int32 edge, uInt32 initialCount, int32 countDirection);
int32 __CFUNC     DAQmxCreateCIPulseWidthChan    (TaskHandle taskHandle, const char counter[], const char nameToAssignToChannel[], float64 minVal, float64 maxVal, int32 units, int32 startingEdge, const char customScaleName[]);
int32 __CFUNC     DAQmxCreateCISemiPeriodChan    (TaskHandle taskHandle, const char counter[], const char nameToAssignToChannel[], float64 minVal, float64 maxVal, int32 units, const char customScaleName[]);
int32 __CFUNC     DAQmxCreateCITwoEdgeSepChan       (TaskHandle taskHandle, const char counter[], const char nameToAssignToChannel[], float64 minVal, float64 maxVal, int32 units, int32 firstEdge, int32 secondEdge, const char customScaleName[]);
int32 __CFUNC     DAQmxCreateCIPulseChanFreq        (TaskHandle taskHandle, const char counter[], const char nameToAssignToChannel[], float64 minVal, float64 maxVal, int32 units);
int32 __CFUNC     DAQmxCreateCIPulseChanTime        (TaskHandle taskHandle, const char counter[], const char nameToAssignToChannel[], float64 minVal, float64 maxVal, int32 units);
int32 __CFUNC     DAQmxCreateCIPulseChanTicks       (TaskHandle taskHandle, const char counter[], const char nameToAssignToChannel[], const char sourceTerminal[], float64 minVal, float64 maxVal);
int32 __CFUNC     DAQmxCreateCILinEncoderChan    (TaskHandle taskHandle, const char counter[], const char nameToAssignToChannel[], int32 decodingType, bool32 ZidxEnable, float64 ZidxVal, int32 ZidxPhase, int32 units, float64 distPerPulse, float64 initialPos, const char customScaleName[]);
int32 __CFUNC     DAQmxCreateCIAngEncoderChan    (TaskHandle taskHandle, const char counter[], const char nameToAssignToChannel[], int32 decodingType, bool32 ZidxEnable, float64 ZidxVal, int32 ZidxPhase, int32 units, uInt32 pulsesPerRev, float64 initialAngle, const char customScaleName[]);
int32 __CFUNC     DAQmxCreateCIGPSTimestampChan  (TaskHandle taskHandle, const char counter[], const char nameToAssignToChannel[], int32 units, int32 syncMethod, const char customScaleName[]);

int32 __CFUNC     DAQmxCreateCOPulseChanFreq     (TaskHandle taskHandle, const char counter[], const char nameToAssignToChannel[], int32 units, int32 idleState, float64 initialDelay, float64 freq, float64 dutyCycle);
int32 __CFUNC     DAQmxCreateCOPulseChanTime     (TaskHandle taskHandle, const char counter[], const char nameToAssignToChannel[], int32 units, int32 idleState, float64 initialDelay, float64 lowTime, float64 highTime);
int32 __CFUNC     DAQmxCreateCOPulseChanTicks    (TaskHandle taskHandle, const char counter[], const char nameToAssignToChannel[], const char sourceTerminal[], int32 idleState, int32 initialDelay, int32 lowTicks, int32 highTicks);

int32 __CFUNC     DAQmxGetAIChanCalCalDate       (TaskHandle taskHandle, const char channelName[], uInt32 *year, uInt32 *month, uInt32 *day, uInt32 *hour, uInt32 *minute);
int32 __CFUNC     DAQmxSetAIChanCalCalDate       (TaskHandle taskHandle, const char channelName[], uInt32 year, uInt32 month, uInt32 day, uInt32 hour, uInt32 minute);
int32 __CFUNC     DAQmxGetAIChanCalExpDate       (TaskHandle taskHandle, const char channelName[], uInt32 *year, uInt32 *month, uInt32 *day, uInt32 *hour, uInt32 *minute);
int32 __CFUNC     DAQmxSetAIChanCalExpDate       (TaskHandle taskHandle, const char channelName[], uInt32 year, uInt32 month, uInt32 day, uInt32 hour, uInt32 minute);

int32 __CFUNC_C   DAQmxGetChanAttribute          (TaskHandle taskHandle, const char channel[], int32 attribute, void *value, ...);
int32 __CFUNC_C   DAQmxSetChanAttribute          (TaskHandle taskHandle, const char channel[], int32 attribute, ...);
int32 __CFUNC     DAQmxResetChanAttribute        (TaskHandle taskHandle, const char channel[], int32 attribute);


/******************************************************/
/***                    Timing                      ***/
/******************************************************/


// (Analog/Counter Timing)
int32 __CFUNC     DAQmxCfgSampClkTiming          (TaskHandle taskHandle, const char source[], float64 rate, int32 activeEdge, int32 sampleMode, uInt64 sampsPerChan);
// (Digital Timing)
int32 __CFUNC     DAQmxCfgHandshakingTiming      (TaskHandle taskHandle, int32 sampleMode, uInt64 sampsPerChan);
// (Burst Import Clock Timing)
int32 __CFUNC     DAQmxCfgBurstHandshakingTimingImportClock(TaskHandle taskHandle, int32 sampleMode, uInt64 sampsPerChan, float64 sampleClkRate, const char sampleClkSrc[], int32 sampleClkActiveEdge, int32 pauseWhen, int32 readyEventActiveLevel);
// (Burst Export Clock Timing)
int32 __CFUNC     DAQmxCfgBurstHandshakingTimingExportClock(TaskHandle taskHandle, int32 sampleMode, uInt64 sampsPerChan, float64 sampleClkRate, const char sampleClkOutpTerm[], int32 sampleClkPulsePolarity, int32 pauseWhen, int32 readyEventActiveLevel);
int32 __CFUNC     DAQmxCfgChangeDetectionTiming  (TaskHandle taskHandle, const char risingEdgeChan[], const char fallingEdgeChan[], int32 sampleMode, uInt64 sampsPerChan);
// (Counter Timing)
int32 __CFUNC     DAQmxCfgImplicitTiming         (TaskHandle taskHandle, int32 sampleMode, uInt64 sampsPerChan);
// (Pipelined Sample Clock Timing)
int32 __CFUNC     DAQmxCfgPipelinedSampClkTiming (TaskHandle taskHandle, const char source[], float64 rate, int32 activeEdge, int32 sampleMode, uInt64 sampsPerChan);

int32 __CFUNC_C   DAQmxGetTimingAttribute        (TaskHandle taskHandle, int32 attribute, void *value, ...);
int32 __CFUNC_C   DAQmxSetTimingAttribute        (TaskHandle taskHandle, int32 attribute, ...);
int32 __CFUNC     DAQmxResetTimingAttribute      (TaskHandle taskHandle, int32 attribute);

int32 __CFUNC_C   DAQmxGetTimingAttributeEx      (TaskHandle taskHandle, const char deviceNames[], int32 attribute, void *value, ...);
int32 __CFUNC_C   DAQmxSetTimingAttributeEx      (TaskHandle taskHandle, const char deviceNames[], int32 attribute, ...);
int32 __CFUNC     DAQmxResetTimingAttributeEx    (TaskHandle taskHandle, const char deviceNames[], int32 attribute);


/******************************************************/
/***                  Triggering                    ***/
/******************************************************/


int32 __CFUNC     DAQmxDisableStartTrig          (TaskHandle taskHandle);
int32 __CFUNC     DAQmxCfgDigEdgeStartTrig       (TaskHandle taskHandle, const char triggerSource[], int32 triggerEdge);
int32 __CFUNC     DAQmxCfgAnlgEdgeStartTrig      (TaskHandle taskHandle, const char triggerSource[], int32 triggerSlope, float64 triggerLevel);
int32 __CFUNC     DAQmxCfgAnlgWindowStartTrig    (TaskHandle taskHandle, const char triggerSource[], int32 triggerWhen, float64 windowTop, float64 windowBottom);
int32 __CFUNC     DAQmxCfgDigPatternStartTrig    (TaskHandle taskHandle, const char triggerSource[], const char triggerPattern[], int32 triggerWhen);

int32 __CFUNC     DAQmxDisableRefTrig            (TaskHandle taskHandle);
int32 __CFUNC     DAQmxCfgDigEdgeRefTrig         (TaskHandle taskHandle, const char triggerSource[], int32 triggerEdge, uInt32 pretriggerSamples);
int32 __CFUNC     DAQmxCfgAnlgEdgeRefTrig        (TaskHandle taskHandle, const char triggerSource[], int32 triggerSlope, float64 triggerLevel, uInt32 pretriggerSamples);
int32 __CFUNC     DAQmxCfgAnlgWindowRefTrig      (TaskHandle taskHandle, const char triggerSource[], int32 triggerWhen, float64 windowTop, float64 windowBottom, uInt32 pretriggerSamples);
int32 __CFUNC     DAQmxCfgDigPatternRefTrig      (TaskHandle taskHandle, const char triggerSource[], const char triggerPattern[], int32 triggerWhen, uInt32 pretriggerSamples);

int32 __CFUNC     DAQmxDisableAdvTrig            (TaskHandle taskHandle);
int32 __CFUNC     DAQmxCfgDigEdgeAdvTrig         (TaskHandle taskHandle, const char triggerSource[], int32 triggerEdge);

int32 __CFUNC_C   DAQmxGetTrigAttribute          (TaskHandle taskHandle, int32 attribute, void *value, ...);
int32 __CFUNC_C   DAQmxSetTrigAttribute          (TaskHandle taskHandle, int32 attribute, ...);
int32 __CFUNC     DAQmxResetTrigAttribute        (TaskHandle taskHandle, int32 attribute);

int32 __CFUNC     DAQmxSendSoftwareTrigger       (TaskHandle taskHandle, int32 triggerID);


/******************************************************/
/***                 Read Data                      ***/
/******************************************************/


int32 __CFUNC     DAQmxReadAnalogF64             (TaskHandle taskHandle, int32 numSampsPerChan, float64 timeout, bool32 fillMode, float64 readArray[], uInt32 arraySizeInSamps, int32 *sampsPerChanRead, bool32 *reserved);
int32 __CFUNC     DAQmxReadAnalogScalarF64       (TaskHandle taskHandle, float64 timeout, float64 *value, bool32 *reserved);

int32 __CFUNC     DAQmxReadBinaryI16             (TaskHandle taskHandle, int32 numSampsPerChan, float64 timeout, bool32 fillMode, int16 readArray[], uInt32 arraySizeInSamps, int32 *sampsPerChanRead, bool32 *reserved);

int32 __CFUNC     DAQmxReadBinaryU16             (TaskHandle taskHandle, int32 numSampsPerChan, float64 timeout, bool32 fillMode, uInt16 readArray[], uInt32 arraySizeInSamps, int32 *sampsPerChanRead, bool32 *reserved);

int32 __CFUNC     DAQmxReadBinaryI32             (TaskHandle taskHandle, int32 numSampsPerChan, float64 timeout, bool32 fillMode, int32 readArray[], uInt32 arraySizeInSamps, int32 *sampsPerChanRead, bool32 *reserved);

int32 __CFUNC     DAQmxReadBinaryU32             (TaskHandle taskHandle, int32 numSampsPerChan, float64 timeout, bool32 fillMode, uInt32 readArray[], uInt32 arraySizeInSamps, int32 *sampsPerChanRead, bool32 *reserved);

int32 __CFUNC     DAQmxReadDigitalU8             (TaskHandle taskHandle, int32 numSampsPerChan, float64 timeout, bool32 fillMode, uInt8 readArray[], uInt32 arraySizeInSamps, int32 *sampsPerChanRead, bool32 *reserved);
int32 __CFUNC     DAQmxReadDigitalU16            (TaskHandle taskHandle, int32 numSampsPerChan, float64 timeout, bool32 fillMode, uInt16 readArray[], uInt32 arraySizeInSamps, int32 *sampsPerChanRead, bool32 *reserved);
int32 __CFUNC     DAQmxReadDigitalU32            (TaskHandle taskHandle, int32 numSampsPerChan, float64 timeout, bool32 fillMode, uInt32 readArray[], uInt32 arraySizeInSamps, int32 *sampsPerChanRead, bool32 *reserved);
int32 __CFUNC     DAQmxReadDigitalScalarU32      (TaskHandle taskHandle, float64 timeout, uInt32 *value, bool32 *reserved);
int32 __CFUNC     DAQmxReadDigitalLines          (TaskHandle taskHandle, int32 numSampsPerChan, float64 timeout, bool32 fillMode, uInt8 readArray[], uInt32 arraySizeInBytes, int32 *sampsPerChanRead, int32 *numBytesPerSamp, bool32 *reserved);

int32 __CFUNC     DAQmxReadCounterF64            (TaskHandle taskHandle, int32 numSampsPerChan, float64 timeout, float64 readArray[], uInt32 arraySizeInSamps, int32 *sampsPerChanRead, bool32 *reserved);
int32 __CFUNC     DAQmxReadCounterU32            (TaskHandle taskHandle, int32 numSampsPerChan, float64 timeout, uInt32 readArray[], uInt32 arraySizeInSamps, int32 *sampsPerChanRead, bool32 *reserved);
int32 __CFUNC     DAQmxReadCounterScalarF64      (TaskHandle taskHandle, float64 timeout, float64 *value, bool32 *reserved);
int32 __CFUNC     DAQmxReadCounterScalarU32      (TaskHandle taskHandle, float64 timeout, uInt32 *value, bool32 *reserved);


int32 __CFUNC     DAQmxReadCtrFreq               (TaskHandle taskHandle, int32 numSampsPerChan, float64 timeout, bool32 interleaved, float64 readArrayFrequency[], float64 readArrayDutyCycle[], uInt32 arraySizeInSamps, int32 *sampsPerChanRead, bool32 *reserved);
int32 __CFUNC     DAQmxReadCtrTime               (TaskHandle taskHandle, int32 numSampsPerChan, float64 timeout, bool32 interleaved, float64 readArrayHighTime[], float64 readArrayLowTime[], uInt32 arraySizeInSamps, int32 *sampsPerChanRead, bool32 *reserved);
int32 __CFUNC     DAQmxReadCtrTicks              (TaskHandle taskHandle, int32 numSampsPerChan, float64 timeout, bool32 interleaved, uInt32 readArrayHighTicks[], uInt32 readArrayLowTicks[], uInt32 arraySizeInSamps, int32 *sampsPerChanRead, bool32 *reserved);

int32 __CFUNC     DAQmxReadCtrFreqScalar         (TaskHandle taskHandle, float64 timeout, float64 *frequency, float64 *dutyCycle, bool32 *reserved);
int32 __CFUNC     DAQmxReadCtrTimeScalar         (TaskHandle taskHandle, float64 timeout, float64 *highTime, float64 *lowTime, bool32 *reserved);
int32 __CFUNC     DAQmxReadCtrTicksScalar        (TaskHandle taskHandle, float64 timeout, uInt32 *highTicks, uInt32 *lowTicks, bool32 *reserved);


int32 __CFUNC     DAQmxReadRaw                   (TaskHandle taskHandle, int32 numSampsPerChan, float64 timeout, void *readArray, uInt32 arraySizeInBytes, int32 *sampsRead, int32 *numBytesPerSamp, bool32 *reserved);

int32 __CFUNC     DAQmxGetNthTaskReadChannel     (TaskHandle taskHandle, uInt32 index, char buffer[], int32 bufferSize);

int32 __CFUNC_C   DAQmxGetReadAttribute          (TaskHandle taskHandle, int32 attribute, void *value, ...);
int32 __CFUNC_C   DAQmxSetReadAttribute          (TaskHandle taskHandle, int32 attribute, ...);
int32 __CFUNC     DAQmxResetReadAttribute        (TaskHandle taskHandle, int32 attribute);

int32 __CFUNC     DAQmxConfigureLogging          (TaskHandle taskHandle, const char filePath[], int32 loggingMode, const char groupName[], int32 operation);
int32 __CFUNC     DAQmxStartNewFile              (TaskHandle taskHandle, const char filePath[]);


/******************************************************/
/***                 Write Data                     ***/
/******************************************************/


int32 __CFUNC     DAQmxWriteAnalogF64            (TaskHandle taskHandle, int32 numSampsPerChan, bool32 autoStart, float64 timeout, bool32 dataLayout, const float64 writeArray[], int32 *sampsPerChanWritten, bool32 *reserved);
int32 __CFUNC     DAQmxWriteAnalogScalarF64      (TaskHandle taskHandle, bool32 autoStart, float64 timeout, float64 value, bool32 *reserved);

int32 __CFUNC     DAQmxWriteBinaryI16            (TaskHandle taskHandle, int32 numSampsPerChan, bool32 autoStart, float64 timeout, bool32 dataLayout, const int16 writeArray[], int32 *sampsPerChanWritten, bool32 *reserved);
int32 __CFUNC     DAQmxWriteBinaryU16            (TaskHandle taskHandle, int32 numSampsPerChan, bool32 autoStart, float64 timeout, bool32 dataLayout, const uInt16 writeArray[], int32 *sampsPerChanWritten, bool32 *reserved);
int32 __CFUNC     DAQmxWriteBinaryI32            (TaskHandle taskHandle, int32 numSampsPerChan, bool32 autoStart, float64 timeout, bool32 dataLayout, const int32 writeArray[], int32 *sampsPerChanWritten, bool32 *reserved);
int32 __CFUNC     DAQmxWriteBinaryU32            (TaskHandle taskHandle, int32 numSampsPerChan, bool32 autoStart, float64 timeout, bool32 dataLayout, const uInt32 writeArray[], int32 *sampsPerChanWritten, bool32 *reserved);

int32 __CFUNC     DAQmxWriteDigitalU8            (TaskHandle taskHandle, int32 numSampsPerChan, bool32 autoStart, float64 timeout, bool32 dataLayout, const uInt8 writeArray[], int32 *sampsPerChanWritten, bool32 *reserved);
int32 __CFUNC     DAQmxWriteDigitalU16           (TaskHandle taskHandle, int32 numSampsPerChan, bool32 autoStart, float64 timeout, bool32 dataLayout, const uInt16 writeArray[], int32 *sampsPerChanWritten, bool32 *reserved);
int32 __CFUNC     DAQmxWriteDigitalU32           (TaskHandle taskHandle, int32 numSampsPerChan, bool32 autoStart, float64 timeout, bool32 dataLayout, const uInt32 writeArray[], int32 *sampsPerChanWritten, bool32 *reserved);
int32 __CFUNC     DAQmxWriteDigitalScalarU32     (TaskHandle taskHandle, bool32 autoStart, float64 timeout, uInt32 value, bool32 *reserved);
int32 __CFUNC     DAQmxWriteDigitalLines         (TaskHandle taskHandle, int32 numSampsPerChan, bool32 autoStart, float64 timeout, bool32 dataLayout, const uInt8 writeArray[], int32 *sampsPerChanWritten, bool32 *reserved);

int32 __CFUNC     DAQmxWriteCtrFreq              (TaskHandle taskHandle, int32 numSampsPerChan, bool32 autoStart, float64 timeout, bool32 dataLayout, const float64 frequency[], const float64 dutyCycle[], int32 *numSampsPerChanWritten, bool32 *reserved);
int32 __CFUNC     DAQmxWriteCtrFreqScalar        (TaskHandle taskHandle, bool32 autoStart, float64 timeout, float64 frequency, float64 dutyCycle, bool32 *reserved);
int32 __CFUNC     DAQmxWriteCtrTime              (TaskHandle taskHandle, int32 numSampsPerChan, bool32 autoStart, float64 timeout, bool32 dataLayout, const float64 highTime[], const float64 lowTime[], int32 *numSampsPerChanWritten, bool32 *reserved);
int32 __CFUNC     DAQmxWriteCtrTimeScalar        (TaskHandle taskHandle, bool32 autoStart, float64 timeout, float64 highTime, float64 lowTime, bool32 *reserved);
int32 __CFUNC     DAQmxWriteCtrTicks             (TaskHandle taskHandle, int32 numSampsPerChan, bool32 autoStart, float64 timeout, bool32 dataLayout, const uInt32 highTicks[], const uInt32 lowTicks[], int32 *numSampsPerChanWritten, bool32 *reserved);
int32 __CFUNC     DAQmxWriteCtrTicksScalar       (TaskHandle taskHandle, bool32 autoStart, float64 timeout, uInt32 highTicks, uInt32 lowTicks, bool32 *reserved);

int32 __CFUNC     DAQmxWriteRaw                  (TaskHandle taskHandle, int32 numSamps, bool32 autoStart, float64 timeout, const void *writeArray, int32 *sampsPerChanWritten, bool32 *reserved);

int32 __CFUNC_C   DAQmxGetWriteAttribute         (TaskHandle taskHandle, int32 attribute, void *value, ...);
int32 __CFUNC_C   DAQmxSetWriteAttribute         (TaskHandle taskHandle, int32 attribute, ...);
int32 __CFUNC     DAQmxResetWriteAttribute       (TaskHandle taskHandle, int32 attribute);


/******************************************************/
/***               Events & Signals                 ***/
/******************************************************/

// Terminology:  For hardware, "signals" comprise "clocks," "triggers," and (output) "events".
// Software signals or events are not presently supported.

// For possible values for parameter signalID see value set Signal in Values section above.
int32 __CFUNC     DAQmxExportSignal              (TaskHandle taskHandle, int32 signalID, const char outputTerminal[]);

int32 __CFUNC_C   DAQmxGetExportedSignalAttribute(TaskHandle taskHandle, int32 attribute, void *value, ...);
int32 __CFUNC_C   DAQmxSetExportedSignalAttribute(TaskHandle taskHandle, int32 attribute, ...);
int32 __CFUNC     DAQmxResetExportedSignalAttribute(TaskHandle taskHandle, int32 attribute);


/******************************************************/
/***              Scale Configurations              ***/
/******************************************************/


int32 __CFUNC     DAQmxCreateLinScale            (const char name[], float64 slope, float64 yIntercept, int32 preScaledUnits, const char scaledUnits[]);
int32 __CFUNC     DAQmxCreateMapScale            (const char name[], float64 prescaledMin, float64 prescaledMax, float64 scaledMin, float64 scaledMax, int32 preScaledUnits, const char scaledUnits[]);
int32 __CFUNC     DAQmxCreatePolynomialScale     (const char name[], const float64 forwardCoeffs[], uInt32 numForwardCoeffsIn, const float64 reverseCoeffs[], uInt32 numReverseCoeffsIn, int32 preScaledUnits, const char scaledUnits[]);
int32 __CFUNC     DAQmxCreateTableScale          (const char name[], const float64 prescaledVals[], uInt32 numPrescaledValsIn, const float64 scaledVals[], uInt32 numScaledValsIn, int32 preScaledUnits, const char scaledUnits[]);
int32 __CFUNC     DAQmxCalculateReversePolyCoeff (const float64 forwardCoeffs[], uInt32 numForwardCoeffsIn, float64 minValX, float64 maxValX, int32 numPointsToCompute, int32 reversePolyOrder, float64 reverseCoeffs[]);

int32 __CFUNC_C   DAQmxGetScaleAttribute         (const char scaleName[], int32 attribute, void *value, ...);
int32 __CFUNC_C   DAQmxSetScaleAttribute         (const char scaleName[], int32 attribute, ...);


/******************************************************/
/***             Buffer Configurations              ***/
/******************************************************/


int32 __CFUNC     DAQmxCfgInputBuffer            (TaskHandle taskHandle, uInt32 numSampsPerChan);
int32 __CFUNC     DAQmxCfgOutputBuffer           (TaskHandle taskHandle, uInt32 numSampsPerChan);

int32 __CFUNC_C   DAQmxGetBufferAttribute        (TaskHandle taskHandle, int32 attribute, void *value);
int32 __CFUNC_C   DAQmxSetBufferAttribute        (TaskHandle taskHandle, int32 attribute, ...);
int32 __CFUNC     DAQmxResetBufferAttribute      (TaskHandle taskHandle, int32 attribute);

/******************************************************/
/***                Switch Functions                ***/
/******************************************************/


int32 __CFUNC     DAQmxSwitchCreateScanList      (const char scanList[], TaskHandle *taskHandle);

int32 __CFUNC     DAQmxSwitchConnect             (const char switchChannel1[], const char switchChannel2[], bool32 waitForSettling);
int32 __CFUNC     DAQmxSwitchConnectMulti        (const char connectionList[], bool32 waitForSettling);
int32 __CFUNC     DAQmxSwitchDisconnect          (const char switchChannel1[], const char switchChannel2[], bool32 waitForSettling);
int32 __CFUNC     DAQmxSwitchDisconnectMulti     (const char connectionList[], bool32 waitForSettling);
int32 __CFUNC     DAQmxSwitchDisconnectAll       (const char deviceName[], bool32 waitForSettling);

// Switch Topologies
#define DAQmx_Val_Switch_Topology_Configured_Topology             "Configured Topology"               // Configured Topology
#define DAQmx_Val_Switch_Topology_1127_1_Wire_64x1_Mux            "1127/1-Wire 64x1 Mux"              // 1127/1-Wire 64x1 Mux
#define DAQmx_Val_Switch_Topology_1127_2_Wire_32x1_Mux            "1127/2-Wire 32x1 Mux"              // 1127/2-Wire 32x1 Mux
#define DAQmx_Val_Switch_Topology_1127_2_Wire_4x8_Matrix          "1127/2-Wire 4x8 Matrix"            // 1127/2-Wire 4x8 Matrix
#define DAQmx_Val_Switch_Topology_1127_4_Wire_16x1_Mux            "1127/4-Wire 16x1 Mux"              // 1127/4-Wire 16x1 Mux
#define DAQmx_Val_Switch_Topology_1127_Independent                "1127/Independent"                  // 1127/Independent
#define DAQmx_Val_Switch_Topology_1128_1_Wire_64x1_Mux            "1128/1-Wire 64x1 Mux"              // 1128/1-Wire 64x1 Mux
#define DAQmx_Val_Switch_Topology_1128_2_Wire_32x1_Mux            "1128/2-Wire 32x1 Mux"              // 1128/2-Wire 32x1 Mux
#define DAQmx_Val_Switch_Topology_1128_2_Wire_4x8_Matrix          "1128/2-Wire 4x8 Matrix"            // 1128/2-Wire 4x8 Matrix
#define DAQmx_Val_Switch_Topology_1128_4_Wire_16x1_Mux            "1128/4-Wire 16x1 Mux"              // 1128/4-Wire 16x1 Mux
#define DAQmx_Val_Switch_Topology_1128_Independent                "1128/Independent"                  // 1128/Independent
#define DAQmx_Val_Switch_Topology_1129_2_Wire_16x16_Matrix        "1129/2-Wire 16x16 Matrix"          // 1129/2-Wire 16x16 Matrix
#define DAQmx_Val_Switch_Topology_1129_2_Wire_8x32_Matrix         "1129/2-Wire 8x32 Matrix"           // 1129/2-Wire 8x32 Matrix
#define DAQmx_Val_Switch_Topology_1129_2_Wire_4x64_Matrix         "1129/2-Wire 4x64 Matrix"           // 1129/2-Wire 4x64 Matrix
#define DAQmx_Val_Switch_Topology_1129_2_Wire_Dual_8x16_Matrix    "1129/2-Wire Dual 8x16 Matrix"      // 1129/2-Wire Dual 8x16 Matrix
#define DAQmx_Val_Switch_Topology_1129_2_Wire_Dual_4x32_Matrix    "1129/2-Wire Dual 4x32 Matrix"      // 1129/2-Wire Dual 4x32 Matrix
#define DAQmx_Val_Switch_Topology_1129_2_Wire_Quad_4x16_Matrix    "1129/2-Wire Quad 4x16 Matrix"      // 1129/2-Wire Quad 4x16 Matrix
#define DAQmx_Val_Switch_Topology_1130_1_Wire_256x1_Mux           "1130/1-Wire 256x1 Mux"             // 1130/1-Wire 256x1 Mux
#define DAQmx_Val_Switch_Topology_1130_1_Wire_Dual_128x1_Mux      "1130/1-Wire Dual 128x1 Mux"        // 1130/1-Wire Dual 128x1 Mux
#define DAQmx_Val_Switch_Topology_1130_2_Wire_128x1_Mux           "1130/2-Wire 128x1 Mux"             // 1130/2-Wire 128x1 Mux
#define DAQmx_Val_Switch_Topology_1130_4_Wire_64x1_Mux            "1130/4-Wire 64x1 Mux"              // 1130/4-Wire 64x1 Mux
#define DAQmx_Val_Switch_Topology_1130_1_Wire_4x64_Matrix         "1130/1-Wire 4x64 Matrix"           // 1130/1-Wire 4x64 Matrix
#define DAQmx_Val_Switch_Topology_1130_1_Wire_8x32_Matrix         "1130/1-Wire 8x32 Matrix"           // 1130/1-Wire 8x32 Matrix
#define DAQmx_Val_Switch_Topology_1130_1_Wire_Octal_32x1_Mux      "1130/1-Wire Octal 32x1 Mux"        // 1130/1-Wire Octal 32x1 Mux
#define DAQmx_Val_Switch_Topology_1130_1_Wire_Quad_64x1_Mux       "1130/1-Wire Quad 64x1 Mux"         // 1130/1-Wire Quad 64x1 Mux
#define DAQmx_Val_Switch_Topology_1130_1_Wire_Sixteen_16x1_Mux    "1130/1-Wire Sixteen 16x1 Mux"      // 1130/1-Wire Sixteen 16x1 Mux
#define DAQmx_Val_Switch_Topology_1130_2_Wire_4x32_Matrix         "1130/2-Wire 4x32 Matrix"           // 1130/2-Wire 4x32 Matrix
#define DAQmx_Val_Switch_Topology_1130_2_Wire_Octal_16x1_Mux      "1130/2-Wire Octal 16x1 Mux"        // 1130/2-Wire Octal 16x1 Mux
#define DAQmx_Val_Switch_Topology_1130_2_Wire_Quad_32x1_Mux       "1130/2-Wire Quad 32x1 Mux"         // 1130/2-Wire Quad 32x1 Mux
#define DAQmx_Val_Switch_Topology_1130_4_Wire_Quad_16x1_Mux       "1130/4-Wire Quad 16x1 Mux"         // 1130/4-Wire Quad 16x1 Mux
#define DAQmx_Val_Switch_Topology_1130_Independent                "1130/Independent"                  // 1130/Independent
#define DAQmx_Val_Switch_Topology_1160_16_SPDT                    "1160/16-SPDT"                      // 1160/16-SPDT
#define DAQmx_Val_Switch_Topology_1161_8_SPDT                     "1161/8-SPDT"                       // 1161/8-SPDT
#define DAQmx_Val_Switch_Topology_1163R_Octal_4x1_Mux             "1163R/Octal 4x1 Mux"               // 1163R/Octal 4x1 Mux
#define DAQmx_Val_Switch_Topology_1166_32_SPDT                    "1166/32-SPDT"                      // 1166/32-SPDT
#define DAQmx_Val_Switch_Topology_1166_16_DPDT                    "1166/16-DPDT"                      // 1166/16-DPDT
#define DAQmx_Val_Switch_Topology_1167_Independent                "1167/Independent"                  // 1167/Independent
#define DAQmx_Val_Switch_Topology_1169_100_SPST                   "1169/100-SPST"                     // 1169/100-SPST
#define DAQmx_Val_Switch_Topology_1169_50_DPST                    "1169/50-DPST"                      // 1169/50-DPST
#define DAQmx_Val_Switch_Topology_1175_1_Wire_196x1_Mux           "1175/1-Wire 196x1 Mux"             // 1175/1-Wire 196x1 Mux
#define DAQmx_Val_Switch_Topology_1175_2_Wire_98x1_Mux            "1175/2-Wire 98x1 Mux"              // 1175/2-Wire 98x1 Mux
#define DAQmx_Val_Switch_Topology_1175_2_Wire_95x1_Mux            "1175/2-Wire 95x1 Mux"              // 1175/2-Wire 95x1 Mux
#define DAQmx_Val_Switch_Topology_1190_Quad_4x1_Mux               "1190/Quad 4x1 Mux"                 // 1190/Quad 4x1 Mux
#define DAQmx_Val_Switch_Topology_1191_Quad_4x1_Mux               "1191/Quad 4x1 Mux"                 // 1191/Quad 4x1 Mux
#define DAQmx_Val_Switch_Topology_1192_8_SPDT                     "1192/8-SPDT"                       // 1192/8-SPDT
#define DAQmx_Val_Switch_Topology_1193_32x1_Mux                   "1193/32x1 Mux"                     // 1193/32x1 Mux
#define DAQmx_Val_Switch_Topology_1193_Dual_16x1_Mux              "1193/Dual 16x1 Mux"                // 1193/Dual 16x1 Mux
#define DAQmx_Val_Switch_Topology_1193_Quad_8x1_Mux               "1193/Quad 8x1 Mux"                 // 1193/Quad 8x1 Mux
#define DAQmx_Val_Switch_Topology_1193_16x1_Terminated_Mux        "1193/16x1 Terminated Mux"          // 1193/16x1 Terminated Mux
#define DAQmx_Val_Switch_Topology_1193_Dual_8x1_Terminated_Mux    "1193/Dual 8x1 Terminated Mux"      // 1193/Dual 8x1 Terminated Mux
#define DAQmx_Val_Switch_Topology_1193_Quad_4x1_Terminated_Mux    "1193/Quad 4x1 Terminated Mux"      // 1193/Quad 4x1 Terminated Mux
#define DAQmx_Val_Switch_Topology_1193_Independent                "1193/Independent"                  // 1193/Independent
#define DAQmx_Val_Switch_Topology_1194_Quad_4x1_Mux               "1194/Quad 4x1 Mux"                 // 1194/Quad 4x1 Mux
#define DAQmx_Val_Switch_Topology_1195_Quad_4x1_Mux               "1195/Quad 4x1 Mux"                 // 1195/Quad 4x1 Mux
#define DAQmx_Val_Switch_Topology_2501_1_Wire_48x1_Mux            "2501/1-Wire 48x1 Mux"              // 2501/1-Wire 48x1 Mux
#define DAQmx_Val_Switch_Topology_2501_1_Wire_48x1_Amplified_Mux  "2501/1-Wire 48x1 Amplified Mux"    // 2501/1-Wire 48x1 Amplified Mux
#define DAQmx_Val_Switch_Topology_2501_2_Wire_24x1_Mux            "2501/2-Wire 24x1 Mux"              // 2501/2-Wire 24x1 Mux
#define DAQmx_Val_Switch_Topology_2501_2_Wire_24x1_Amplified_Mux  "2501/2-Wire 24x1 Amplified Mux"    // 2501/2-Wire 24x1 Amplified Mux
#define DAQmx_Val_Switch_Topology_2501_2_Wire_Dual_12x1_Mux       "2501/2-Wire Dual 12x1 Mux"         // 2501/2-Wire Dual 12x1 Mux
#define DAQmx_Val_Switch_Topology_2501_2_Wire_Quad_6x1_Mux        "2501/2-Wire Quad 6x1 Mux"          // 2501/2-Wire Quad 6x1 Mux
#define DAQmx_Val_Switch_Topology_2501_2_Wire_4x6_Matrix          "2501/2-Wire 4x6 Matrix"            // 2501/2-Wire 4x6 Matrix
#define DAQmx_Val_Switch_Topology_2501_4_Wire_12x1_Mux            "2501/4-Wire 12x1 Mux"              // 2501/4-Wire 12x1 Mux
#define DAQmx_Val_Switch_Topology_2503_1_Wire_48x1_Mux            "2503/1-Wire 48x1 Mux"              // 2503/1-Wire 48x1 Mux
#define DAQmx_Val_Switch_Topology_2503_2_Wire_24x1_Mux            "2503/2-Wire 24x1 Mux"              // 2503/2-Wire 24x1 Mux
#define DAQmx_Val_Switch_Topology_2503_2_Wire_Dual_12x1_Mux       "2503/2-Wire Dual 12x1 Mux"         // 2503/2-Wire Dual 12x1 Mux
#define DAQmx_Val_Switch_Topology_2503_2_Wire_Quad_6x1_Mux        "2503/2-Wire Quad 6x1 Mux"          // 2503/2-Wire Quad 6x1 Mux
#define DAQmx_Val_Switch_Topology_2503_2_Wire_4x6_Matrix          "2503/2-Wire 4x6 Matrix"            // 2503/2-Wire 4x6 Matrix
#define DAQmx_Val_Switch_Topology_2503_4_Wire_12x1_Mux            "2503/4-Wire 12x1 Mux"              // 2503/4-Wire 12x1 Mux
#define DAQmx_Val_Switch_Topology_2510_Independent                "2510/Independent"                  // 2510/Independent
#define DAQmx_Val_Switch_Topology_2512_Independent                "2512/Independent"                  // 2512/Independent
#define DAQmx_Val_Switch_Topology_2514_Independent                "2514/Independent"                  // 2514/Independent
#define DAQmx_Val_Switch_Topology_2515_Independent                "2515/Independent"                  // 2515/Independent
#define DAQmx_Val_Switch_Topology_2527_1_Wire_64x1_Mux            "2527/1-Wire 64x1 Mux"              // 2527/1-Wire 64x1 Mux
#define DAQmx_Val_Switch_Topology_2527_1_Wire_Dual_32x1_Mux       "2527/1-Wire Dual 32x1 Mux"         // 2527/1-Wire Dual 32x1 Mux
#define DAQmx_Val_Switch_Topology_2527_2_Wire_32x1_Mux            "2527/2-Wire 32x1 Mux"              // 2527/2-Wire 32x1 Mux
#define DAQmx_Val_Switch_Topology_2527_2_Wire_Dual_16x1_Mux       "2527/2-Wire Dual 16x1 Mux"         // 2527/2-Wire Dual 16x1 Mux
#define DAQmx_Val_Switch_Topology_2527_4_Wire_16x1_Mux            "2527/4-Wire 16x1 Mux"              // 2527/4-Wire 16x1 Mux
#define DAQmx_Val_Switch_Topology_2527_Independent                "2527/Independent"                  // 2527/Independent
#define DAQmx_Val_Switch_Topology_2529_2_Wire_8x16_Matrix         "2529/2-Wire 8x16 Matrix"           // 2529/2-Wire 8x16 Matrix
#define DAQmx_Val_Switch_Topology_2529_2_Wire_4x32_Matrix         "2529/2-Wire 4x32 Matrix"           // 2529/2-Wire 4x32 Matrix
#define DAQmx_Val_Switch_Topology_2529_2_Wire_Dual_4x16_Matrix    "2529/2-Wire Dual 4x16 Matrix"      // 2529/2-Wire Dual 4x16 Matrix
#define DAQmx_Val_Switch_Topology_2530_1_Wire_128x1_Mux           "2530/1-Wire 128x1 Mux"             // 2530/1-Wire 128x1 Mux
#define DAQmx_Val_Switch_Topology_2530_1_Wire_Dual_64x1_Mux       "2530/1-Wire Dual 64x1 Mux"         // 2530/1-Wire Dual 64x1 Mux
#define DAQmx_Val_Switch_Topology_2530_2_Wire_64x1_Mux            "2530/2-Wire 64x1 Mux"              // 2530/2-Wire 64x1 Mux
#define DAQmx_Val_Switch_Topology_2530_4_Wire_32x1_Mux            "2530/4-Wire 32x1 Mux"              // 2530/4-Wire 32x1 Mux
#define DAQmx_Val_Switch_Topology_2530_1_Wire_4x32_Matrix         "2530/1-Wire 4x32 Matrix"           // 2530/1-Wire 4x32 Matrix
#define DAQmx_Val_Switch_Topology_2530_1_Wire_8x16_Matrix         "2530/1-Wire 8x16 Matrix"           // 2530/1-Wire 8x16 Matrix
#define DAQmx_Val_Switch_Topology_2530_1_Wire_Octal_16x1_Mux      "2530/1-Wire Octal 16x1 Mux"        // 2530/1-Wire Octal 16x1 Mux
#define DAQmx_Val_Switch_Topology_2530_1_Wire_Quad_32x1_Mux       "2530/1-Wire Quad 32x1 Mux"         // 2530/1-Wire Quad 32x1 Mux
#define DAQmx_Val_Switch_Topology_2530_2_Wire_4x16_Matrix         "2530/2-Wire 4x16 Matrix"           // 2530/2-Wire 4x16 Matrix
#define DAQmx_Val_Switch_Topology_2530_2_Wire_Dual_32x1_Mux       "2530/2-Wire Dual 32x1 Mux"         // 2530/2-Wire Dual 32x1 Mux
#define DAQmx_Val_Switch_Topology_2530_2_Wire_Quad_16x1_Mux       "2530/2-Wire Quad 16x1 Mux"         // 2530/2-Wire Quad 16x1 Mux
#define DAQmx_Val_Switch_Topology_2530_4_Wire_Dual_16x1_Mux       "2530/4-Wire Dual 16x1 Mux"         // 2530/4-Wire Dual 16x1 Mux
#define DAQmx_Val_Switch_Topology_2530_Independent                "2530/Independent"                  // 2530/Independent
#define DAQmx_Val_Switch_Topology_2531_1_Wire_4x128_Matrix        "2531/1-Wire 4x128 Matrix"          // 2531/1-Wire 4x128 Matrix
#define DAQmx_Val_Switch_Topology_2531_1_Wire_8x64_Matrix         "2531/1-Wire 8x64 Matrix"           // 2531/1-Wire 8x64 Matrix
#define DAQmx_Val_Switch_Topology_2531_1_Wire_Dual_4x64_Matrix    "2531/1-Wire Dual 4x64 Matrix"      // 2531/1-Wire Dual 4x64 Matrix
#define DAQmx_Val_Switch_Topology_2531_1_Wire_Dual_8x32_Matrix    "2531/1-Wire Dual 8x32 Matrix"      // 2531/1-Wire Dual 8x32 Matrix
#define DAQmx_Val_Switch_Topology_2532_1_Wire_16x32_Matrix        "2532/1-Wire 16x32 Matrix"          // 2532/1-Wire 16x32 Matrix
#define DAQmx_Val_Switch_Topology_2532_1_Wire_4x128_Matrix        "2532/1-Wire 4x128 Matrix"          // 2532/1-Wire 4x128 Matrix
#define DAQmx_Val_Switch_Topology_2532_1_Wire_8x64_Matrix         "2532/1-Wire 8x64 Matrix"           // 2532/1-Wire 8x64 Matrix
#define DAQmx_Val_Switch_Topology_2532_1_Wire_Dual_16x16_Matrix   "2532/1-Wire Dual 16x16 Matrix"     // 2532/1-Wire Dual 16x16 Matrix
#define DAQmx_Val_Switch_Topology_2532_1_Wire_Dual_4x64_Matrix    "2532/1-Wire Dual 4x64 Matrix"      // 2532/1-Wire Dual 4x64 Matrix
#define DAQmx_Val_Switch_Topology_2532_1_Wire_Dual_8x32_Matrix    "2532/1-Wire Dual 8x32 Matrix"      // 2532/1-Wire Dual 8x32 Matrix
#define DAQmx_Val_Switch_Topology_2532_1_Wire_Quad_4x32_Matrix    "2532/1-Wire Quad 4x32 Matrix"      // 2532/1-Wire Quad 4x32 Matrix
#define DAQmx_Val_Switch_Topology_2532_1_Wire_Sixteen_2x16_Matrix "2532/1-Wire Sixteen 2x16 Matrix"   // 2532/1-Wire Sixteen 2x16 Matrix
#define DAQmx_Val_Switch_Topology_2532_2_Wire_16x16_Matrix        "2532/2-Wire 16x16 Matrix"          // 2532/2-Wire 16x16 Matrix
#define DAQmx_Val_Switch_Topology_2532_2_Wire_4x64_Matrix         "2532/2-Wire 4x64 Matrix"           // 2532/2-Wire 4x64 Matrix
#define DAQmx_Val_Switch_Topology_2532_2_Wire_8x32_Matrix         "2532/2-Wire 8x32 Matrix"           // 2532/2-Wire 8x32 Matrix
#define DAQmx_Val_Switch_Topology_2533_1_Wire_4x64_Matrix         "2533/1-Wire 4x64 Matrix"           // 2533/1-Wire 4x64 Matrix
#define DAQmx_Val_Switch_Topology_2534_1_Wire_8x32_Matrix         "2534/1-Wire 8x32 Matrix"           // 2534/1-Wire 8x32 Matrix
#define DAQmx_Val_Switch_Topology_2535_1_Wire_4x136_Matrix        "2535/1-Wire 4x136 Matrix"          // 2535/1-Wire 4x136 Matrix
#define DAQmx_Val_Switch_Topology_2536_1_Wire_8x68_Matrix         "2536/1-Wire 8x68 Matrix"           // 2536/1-Wire 8x68 Matrix
#define DAQmx_Val_Switch_Topology_2543_Dual_4x1_Terminated_Mux    "2543/Dual 4x1 Terminated Mux"      // 2543/Dual 4x1 Terminated Mux
#define DAQmx_Val_Switch_Topology_2545_4x1_Terminated_Mux         "2545/4x1 Terminated Mux"           // 2545/4x1 Terminated Mux
#define DAQmx_Val_Switch_Topology_2546_Dual_4x1_Mux               "2546/Dual 4x1 Mux"                 // 2546/Dual 4x1 Mux
#define DAQmx_Val_Switch_Topology_2547_8x1_Mux                    "2547/8x1 Mux"                      // 2547/8x1 Mux
#define DAQmx_Val_Switch_Topology_2548_4_SPDT                     "2548/4-SPDT"                       // 2548/4-SPDT
#define DAQmx_Val_Switch_Topology_2549_Terminated_2_SPDT          "2549/Terminated 2-SPDT"            // 2549/Terminated 2-SPDT
#define DAQmx_Val_Switch_Topology_2554_4x1_Mux                    "2554/4x1 Mux"                      // 2554/4x1 Mux
#define DAQmx_Val_Switch_Topology_2555_4x1_Terminated_Mux         "2555/4x1 Terminated Mux"           // 2555/4x1 Terminated Mux
#define DAQmx_Val_Switch_Topology_2556_Dual_4x1_Mux               "2556/Dual 4x1 Mux"                 // 2556/Dual 4x1 Mux
#define DAQmx_Val_Switch_Topology_2557_8x1_Mux                    "2557/8x1 Mux"                      // 2557/8x1 Mux
#define DAQmx_Val_Switch_Topology_2558_4_SPDT                     "2558/4-SPDT"                       // 2558/4-SPDT
#define DAQmx_Val_Switch_Topology_2559_Terminated_2_SPDT          "2559/Terminated 2-SPDT"            // 2559/Terminated 2-SPDT
#define DAQmx_Val_Switch_Topology_2564_16_SPST                    "2564/16-SPST"                      // 2564/16-SPST
#define DAQmx_Val_Switch_Topology_2564_8_DPST                     "2564/8-DPST"                       // 2564/8-DPST
#define DAQmx_Val_Switch_Topology_2565_16_SPST                    "2565/16-SPST"                      // 2565/16-SPST
#define DAQmx_Val_Switch_Topology_2566_16_SPDT                    "2566/16-SPDT"                      // 2566/16-SPDT
#define DAQmx_Val_Switch_Topology_2566_8_DPDT                     "2566/8-DPDT"                       // 2566/8-DPDT
#define DAQmx_Val_Switch_Topology_2567_Independent                "2567/Independent"                  // 2567/Independent
#define DAQmx_Val_Switch_Topology_2568_31_SPST                    "2568/31-SPST"                      // 2568/31-SPST
#define DAQmx_Val_Switch_Topology_2568_15_DPST                    "2568/15-DPST"                      // 2568/15-DPST
#define DAQmx_Val_Switch_Topology_2569_100_SPST                   "2569/100-SPST"                     // 2569/100-SPST
#define DAQmx_Val_Switch_Topology_2569_50_DPST                    "2569/50-DPST"                      // 2569/50-DPST
#define DAQmx_Val_Switch_Topology_2570_40_SPDT                    "2570/40-SPDT"                      // 2570/40-SPDT
#define DAQmx_Val_Switch_Topology_2570_20_DPDT                    "2570/20-DPDT"                      // 2570/20-DPDT 
#define DAQmx_Val_Switch_Topology_2571_66_SPDT                    "2571/66-SPDT"                      // 2571/66-SPDT
#define DAQmx_Val_Switch_Topology_2575_1_Wire_196x1_Mux           "2575/1-Wire 196x1 Mux"             // 2575/1-Wire 196x1 Mux
#define DAQmx_Val_Switch_Topology_2575_2_Wire_98x1_Mux            "2575/2-Wire 98x1 Mux"              // 2575/2-Wire 98x1 Mux
#define DAQmx_Val_Switch_Topology_2575_2_Wire_95x1_Mux            "2575/2-Wire 95x1 Mux"              // 2575/2-Wire 95x1 Mux
#define DAQmx_Val_Switch_Topology_2576_2_Wire_64x1_Mux            "2576/2-Wire 64x1 Mux"              // 2576/2-Wire 64x1 Mux
#define DAQmx_Val_Switch_Topology_2576_2_Wire_Dual_32x1_Mux       "2576/2-Wire Dual 32x1 Mux"         // 2576/2-Wire Dual 32x1 Mux
#define DAQmx_Val_Switch_Topology_2576_2_Wire_Octal_8x1_Mux       "2576/2-Wire Octal 8x1 Mux"         // 2576/2-Wire Octal 8x1 Mux
#define DAQmx_Val_Switch_Topology_2576_2_Wire_Quad_16x1_Mux       "2576/2-Wire Quad 16x1 Mux"         // 2576/2-Wire Quad 16x1 Mux
#define DAQmx_Val_Switch_Topology_2576_2_Wire_Sixteen_4x1_Mux     "2576/2-Wire Sixteen 4x1 Mux"       // 2576/2-Wire Sixteen 4x1 Mux
#define DAQmx_Val_Switch_Topology_2576_Independent                "2576/Independent"                  // 2576/Independent
#define DAQmx_Val_Switch_Topology_2584_1_Wire_12x1_Mux            "2584/1-Wire 12x1 Mux"              // 2584/1-Wire 12x1 Mux
#define DAQmx_Val_Switch_Topology_2584_1_Wire_Dual_6x1_Mux        "2584/1-Wire Dual 6x1 Mux"          // 2584/1-Wire Dual 6x1 Mux
#define DAQmx_Val_Switch_Topology_2584_2_Wire_6x1_Mux             "2584/2-Wire 6x1 Mux"               // 2584/2-Wire 6x1 Mux
#define DAQmx_Val_Switch_Topology_2584_Independent                "2584/Independent"                  // 2584/Independent
#define DAQmx_Val_Switch_Topology_2585_1_Wire_10x1_Mux            "2585/1-Wire 10x1 Mux"              // 2585/1-Wire 10x1 Mux
#define DAQmx_Val_Switch_Topology_2586_10_SPST                    "2586/10-SPST"                      // 2586/10-SPST
#define DAQmx_Val_Switch_Topology_2586_5_DPST                     "2586/5-DPST"                       // 2586/5-DPST
#define DAQmx_Val_Switch_Topology_2590_4x1_Mux                    "2590/4x1 Mux"                      // 2590/4x1 Mux
#define DAQmx_Val_Switch_Topology_2591_4x1_Mux                    "2591/4x1 Mux"                      // 2591/4x1 Mux
#define DAQmx_Val_Switch_Topology_2593_16x1_Mux                   "2593/16x1 Mux"                     // 2593/16x1 Mux
#define DAQmx_Val_Switch_Topology_2593_Dual_8x1_Mux               "2593/Dual 8x1 Mux"                 // 2593/Dual 8x1 Mux
#define DAQmx_Val_Switch_Topology_2593_8x1_Terminated_Mux         "2593/8x1 Terminated Mux"           // 2593/8x1 Terminated Mux
#define DAQmx_Val_Switch_Topology_2593_Dual_4x1_Terminated_Mux    "2593/Dual 4x1 Terminated Mux"      // 2593/Dual 4x1 Terminated Mux
#define DAQmx_Val_Switch_Topology_2593_Independent                "2593/Independent"                  // 2593/Independent
#define DAQmx_Val_Switch_Topology_2594_4x1_Mux                    "2594/4x1 Mux"                      // 2594/4x1 Mux
#define DAQmx_Val_Switch_Topology_2595_4x1_Mux                    "2595/4x1 Mux"                      // 2595/4x1 Mux
#define DAQmx_Val_Switch_Topology_2596_Dual_6x1_Mux               "2596/Dual 6x1 Mux"                 // 2596/Dual 6x1 Mux
#define DAQmx_Val_Switch_Topology_2597_6x1_Terminated_Mux         "2597/6x1 Terminated Mux"           // 2597/6x1 Terminated Mux
#define DAQmx_Val_Switch_Topology_2598_Dual_Transfer              "2598/Dual Transfer"                // 2598/Dual Transfer
#define DAQmx_Val_Switch_Topology_2599_2_SPDT                     "2599/2-SPDT"                       // 2599/2-SPDT
#define DAQmx_Val_Switch_Topology_2720_Independent                "2720/Independent"                  // 2720/Independent
#define DAQmx_Val_Switch_Topology_2722_Independent                "2722/Independent"                  // 2722/Independent
#define DAQmx_Val_Switch_Topology_2725_Independent                "2725/Independent"                  // 2725/Independent
#define DAQmx_Val_Switch_Topology_2727_Independent                "2727/Independent"                  // 2727/Independent
#define DAQmx_Val_Switch_Topology_2796_Dual_6x1_Mux               "2796/Dual 6x1 Mux"                 // 2796/Dual 6x1 Mux
#define DAQmx_Val_Switch_Topology_2797_6x1_Terminated_Mux         "2797/6x1 Terminated Mux"           // 2797/6x1 Terminated Mux
#define DAQmx_Val_Switch_Topology_2798_Dual_Transfer              "2798/Dual Transfer"                // 2798/Dual Transfer
#define DAQmx_Val_Switch_Topology_2799_2_SPDT                     "2799/2-SPDT"                       // 2799/2-SPDT

int32 __CFUNC     DAQmxSwitchSetTopologyAndReset (const char deviceName[], const char newTopology[]);

// For possible values of the output parameter pathStatus see value set SwitchPathType in Values section above.
int32 __CFUNC     DAQmxSwitchFindPath            (const char switchChannel1[], const char switchChannel2[], char path[], uInt32 pathBufferSize, int32 *pathStatus);

int32 __CFUNC     DAQmxSwitchOpenRelays          (const char relayList[], bool32 waitForSettling);
int32 __CFUNC     DAQmxSwitchCloseRelays         (const char relayList[], bool32 waitForSettling);

int32 __CFUNC     DAQmxSwitchGetSingleRelayCount (const char relayName[], uInt32 *count);
int32 __CFUNC     DAQmxSwitchGetMultiRelayCount  (const char relayList[], uInt32 count[], uInt32 countArraySize, uInt32 *numRelayCountsRead);
// For possible values of the output parameter relayPos see value set RelayPos in Values section above.
int32 __CFUNC     DAQmxSwitchGetSingleRelayPos   (const char relayName[], uInt32 *relayPos);
// For possible values in the output array relayPos see value set RelayPos in Values section above.
int32 __CFUNC     DAQmxSwitchGetMultiRelayPos    (const char relayList[], uInt32 relayPos[], uInt32 relayPosArraySize, uInt32 *numRelayPossRead);

int32 __CFUNC     DAQmxSwitchWaitForSettling     (const char deviceName[]);

int32 __CFUNC_C   DAQmxGetSwitchChanAttribute    (const char switchChannelName[], int32 attribute, void *value);
int32 __CFUNC_C   DAQmxSetSwitchChanAttribute    (const char switchChannelName[], int32 attribute, ...);

int32 __CFUNC_C   DAQmxGetSwitchDeviceAttribute  (const char deviceName[], int32 attribute, void *value, ...);
int32 __CFUNC_C   DAQmxSetSwitchDeviceAttribute  (const char deviceName[], int32 attribute, ...);

int32 __CFUNC_C   DAQmxGetSwitchScanAttribute    (TaskHandle taskHandle, int32 attribute, void *value);
int32 __CFUNC_C   DAQmxSetSwitchScanAttribute    (TaskHandle taskHandle, int32 attribute, ...);
int32 __CFUNC     DAQmxResetSwitchScanAttribute  (TaskHandle taskHandle, int32 attribute);


/******************************************************/
/***                Signal Routing                  ***/
/******************************************************/


int32 __CFUNC     DAQmxConnectTerms              (const char sourceTerminal[], const char destinationTerminal[], int32 signalModifiers);
int32 __CFUNC     DAQmxDisconnectTerms           (const char sourceTerminal[], const char destinationTerminal[]);
int32 __CFUNC     DAQmxTristateOutputTerm        (const char outputTerminal[]);


/******************************************************/
/***                Device Control                  ***/
/******************************************************/


int32 __CFUNC     DAQmxResetDevice               (const char deviceName[]);

int32 __CFUNC     DAQmxSelfTestDevice            (const char deviceName[]);

int32 __CFUNC_C   DAQmxGetDeviceAttribute        (const char deviceName[], int32 attribute, void *value, ...);

/******************************************************/
/***              Watchdog Timer                    ***/
/******************************************************/


int32 __CFUNC_C   DAQmxCreateWatchdogTimerTask   (const char deviceName[], const char taskName[], TaskHandle *taskHandle, float64 timeout, const char lines[], int32 expState, ...);
int32 __CFUNC     DAQmxControlWatchdogTask       (TaskHandle taskHandle, int32 action);

int32 __CFUNC_C   DAQmxGetWatchdogAttribute      (TaskHandle taskHandle, const char lines[], int32 attribute, void *value, ...);
int32 __CFUNC_C   DAQmxSetWatchdogAttribute      (TaskHandle taskHandle, const char lines[], int32 attribute, ...);
int32 __CFUNC     DAQmxResetWatchdogAttribute    (TaskHandle taskHandle, const char lines[], int32 attribute);


/******************************************************/
/***                 Calibration                    ***/
/******************************************************/


int32 __CFUNC     DAQmxSelfCal                   (const char deviceName[]);
int32 __CFUNC     DAQmxPerformBridgeOffsetNullingCal(TaskHandle taskHandle, const char channel[]);
int32 __CFUNC     DAQmxPerformBridgeOffsetNullingCalEx(TaskHandle taskHandle, const char channel[], bool32 skipUnsupportedChannels);
int32 __CFUNC     DAQmxPerformThrmcplLeadOffsetNullingCal(TaskHandle taskHandle, const char channel[], bool32 skipUnsupportedChannels);
int32 __CFUNC     DAQmxPerformStrainShuntCal     (TaskHandle taskHandle, const char channel[], float64 shuntResistorValue, int32 shuntResistorLocation, bool32 skipUnsupportedChannels);
int32 __CFUNC     DAQmxPerformBridgeShuntCal     (TaskHandle taskHandle, const char channel[], float64 shuntResistorValue, int32 shuntResistorLocation, float64 bridgeResistance, bool32 skipUnsupportedChannels);
int32 __CFUNC     DAQmxGetSelfCalLastDateAndTime (const char deviceName[], uInt32 *year, uInt32 *month, uInt32 *day, uInt32 *hour, uInt32 *minute);
int32 __CFUNC     DAQmxGetExtCalLastDateAndTime  (const char deviceName[], uInt32 *year, uInt32 *month, uInt32 *day, uInt32 *hour, uInt32 *minute);
int32 __CFUNC     DAQmxRestoreLastExtCalConst    (const char deviceName[]);

int32 __CFUNC     DAQmxESeriesCalAdjust          (CalHandle calHandle, float64 referenceVoltage);
int32 __CFUNC     DAQmxMSeriesCalAdjust          (CalHandle calHandle, float64 referenceVoltage);
int32 __CFUNC     DAQmxSSeriesCalAdjust          (CalHandle calHandle, float64 referenceVoltage);
int32 __CFUNC     DAQmxSCBaseboardCalAdjust      (CalHandle calHandle, float64 referenceVoltage);
int32 __CFUNC     DAQmxAOSeriesCalAdjust         (CalHandle calHandle, float64 referenceVoltage);
int32 __CFUNC     DAQmxXSeriesCalAdjust          (CalHandle calHandle, float64 referenceVoltage);

int32 __CFUNC     DAQmxDeviceSupportsCal         (const char deviceName[], bool32 *calSupported);

int32 __CFUNC_C   DAQmxGetCalInfoAttribute       (const char deviceName[], int32 attribute, void *value, ...);
int32 __CFUNC_C   DAQmxSetCalInfoAttribute       (const char deviceName[], int32 attribute, ...);

int32 __CFUNC     DAQmxInitExtCal                (const char deviceName[], const char password[], CalHandle *calHandle);
int32 __CFUNC     DAQmxCloseExtCal               (CalHandle calHandle, int32 action);
int32 __CFUNC     DAQmxChangeExtCalPassword      (const char deviceName[], const char password[], const char newPassword[]);

int32 __CFUNC     DAQmxAdjustDSAAICal            (CalHandle calHandle, float64 referenceVoltage);
int32 __CFUNC     DAQmxAdjustDSAAICalEx          (CalHandle calHandle, float64 referenceVoltage, bool32 inputsShorted);
int32 __CFUNC     DAQmxAdjustDSAAICalWithGainAndCoupling (CalHandle calHandle, int32 coupling, float64 gain, float64 referenceVoltage);
int32 __CFUNC     DAQmxAdjustDSAAOCal            (CalHandle calHandle, uInt32 channel, float64 requestedLowVoltage, float64 actualLowVoltage, float64 requestedHighVoltage, float64 actualHighVoltage, float64 gainSetting);
int32 __CFUNC     DAQmxAdjustDSATimebaseCal      (CalHandle calHandle, float64 referenceFrequency);

int32 __CFUNC     DAQmxAdjust4204Cal             (CalHandle calHandle, const char channelNames[], float64 lowPassFreq, bool32 trackHoldEnabled, float64 inputVal);
int32 __CFUNC     DAQmxAdjust4220Cal             (CalHandle calHandle, const char channelNames[], float64 gain, float64 inputVal);
int32 __CFUNC     DAQmxAdjust4224Cal             (CalHandle calHandle, const char channelNames[], float64 gain, float64 inputVal);


// Note: This function is obsolete and now always returns zero.
int32 __CFUNC     DAQmxAdjust4225Cal             (CalHandle calHandle, const char channelNames[], float64 gain, float64 inputVal);

int32 __CFUNC     DAQmxSetup433xCal              (CalHandle calHandle, const char channelNames[], float64 excitationVoltage);
int32 __CFUNC     DAQmxAdjust433xCal             (CalHandle calHandle, float64 refVoltage, float64 refExcitation, int32 shuntLocation);
int32 __CFUNC     DAQmxAdjust4300Cal             (CalHandle calHandle, float64 refVoltage);
int32 __CFUNC     DAQmxAdjust4353Cal             (CalHandle calHandle, const char channelNames[], float64 refVal);
int32 __CFUNC     DAQmxAdjust4357Cal             (CalHandle calHandle, const char channelNames[], const float64 refVals[], int32 numRefVals);
int32 __CFUNC     DAQmxConnectSCExpressCalAccChans             (CalHandle calHandle, const char channelNames[], const char connection[]);
int32 __CFUNC     DAQmxDisconnectSCExpressCalAccChans          (CalHandle calHandle);
int32 __CFUNC     DAQmxGetPossibleSCExpressCalAccConnections   (const char deviceName[], const char channelNames[], char *connections, uInt32 connectionsBufferSize);
int32 __CFUNC     DAQmxSetSCExpressCalAccBridgeOutput          (CalHandle calHandle, float64 voltsPerVolt);

int32 __CFUNC     DAQmxGet9201CalAdjustPoints(CalHandle calHandle, float64* adjustmentPoints, uInt32 bufferSize);
int32 __CFUNC     DAQmxCSeriesSetCalTemp(CalHandle calHandle, float64 temperature);
int32 __CFUNC     DAQmxAdjust9201Cal(CalHandle calHandle, const char channelNames[], float64 value);
int32 __CFUNC     DAQmxGet9203CalAdjustPoints(CalHandle calHandle, float64 rangeMin, float64 rangeMax, float64* adjustmentPoints, uInt32 bufferSize);
int32 __CFUNC     DAQmxAdjust9203GainCal(CalHandle calHandle, const char channelNames[], float64 rangeMin, float64 rangeMax, float64 value);
int32 __CFUNC     DAQmxAdjust9203OffsetCal(CalHandle calHandle, const char channelNames[], float64 rangeMin, float64 rangeMax);
int32 __CFUNC     DAQmxAdjust9205Cal(CalHandle calHandle, float64 value);
int32 __CFUNC     DAQmxAdjust9206Cal(CalHandle calHandle, float64 value);
int32 __CFUNC     DAQmxGet9207CalAdjustPoints(CalHandle calHandle, const char channelNames[], float64* adjustmentPoints, uInt32 bufferSize);
int32 __CFUNC     DAQmxAdjust9207GainCal(CalHandle calHandle, const char channelNames[], float64 value);
int32 __CFUNC     DAQmxAdjust9207OffsetCal(CalHandle calHandle, const char channelNames[]);
int32 __CFUNC     DAQmxGet9208CalAdjustPoints(CalHandle calHandle, float64* adjustmentPoints, uInt32 bufferSize);
int32 __CFUNC     DAQmxAdjust9208GainCal(CalHandle calHandle, const char channelNames[], float64 value);
int32 __CFUNC     DAQmxAdjust9208OffsetCal(CalHandle calHandle, const char channelNames[]);
int32 __CFUNC     DAQmxAdjust9211Cal(CalHandle calHandle, const char channelNames[], float64 value);
int32 __CFUNC     DAQmxGet9213CalAdjustPoints(CalHandle calHandle, float64 rangeMin, float64 rangeMax, float64* adjustmentPoints, uInt32 bufferSize);
int32 __CFUNC     DAQmxAdjust9213Cal(CalHandle calHandle, const char channelNames[], float64 rangeMin, float64 rangeMax, float64 value);
int32 __CFUNC     DAQmxGet9214CalAdjustPoints(CalHandle calHandle, const char channelNames[], float64* adjustmentPoints, uInt32 bufferSize);
int32 __CFUNC     DAQmxAdjust9214Cal(CalHandle calHandle, const char channelNames[], float64 value);
int32 __CFUNC     DAQmxGet9215CalAdjustPoints(CalHandle calHandle, float64* adjustmentPoints, uInt32 bufferSize);
int32 __CFUNC     DAQmxAdjust9215Cal(CalHandle calHandle, const char channelNames[], float64 value);
int32 __CFUNC     DAQmxGet9217CalAdjustPoints(CalHandle calHandle, float64* adjustmentPoints, uInt32 bufferSize);
int32 __CFUNC     DAQmxAdjust9217Cal(CalHandle calHandle, const char channelNames[], float64 value);
int32 __CFUNC     DAQmxSetup9219Cal(CalHandle calHandle, const char channelNames[], float64 rangeMin, float64 rangeMax, int32 measType, int32 bridgeConfig);
int32 __CFUNC     DAQmxGet9219CalAdjustPoints(CalHandle calHandle, float64* adjustmentPoints, uInt32 bufferSize);
int32 __CFUNC     DAQmxAdjust9219Cal(CalHandle calHandle, const char channelNames[], float64 value);
int32 __CFUNC     DAQmxGet9220CalAdjustPoints(CalHandle calHandle, float64* adjustmentPoints, uInt32 bufferSize);
int32 __CFUNC     DAQmxAdjust9220Cal(CalHandle calHandle, const char channelNames[], float64 value);
int32 __CFUNC     DAQmxGet9221CalAdjustPoints(CalHandle calHandle, float64* adjustmentPoints, uInt32 bufferSize);
int32 __CFUNC     DAQmxAdjust9221Cal(CalHandle calHandle, const char channelNames[], float64 value);
int32 __CFUNC     DAQmxGet9222CalAdjustPoints(CalHandle calHandle, float64* adjustmentPoints, uInt32 bufferSize);
int32 __CFUNC     DAQmxAdjust9222Cal(CalHandle calHandle, const char channelNames[], float64 value);
int32 __CFUNC     DAQmxGet9223CalAdjustPoints(CalHandle calHandle, float64* adjustmentPoints, uInt32 bufferSize);
int32 __CFUNC     DAQmxAdjust9223Cal(CalHandle calHandle, const char channelNames[], float64 value);
int32 __CFUNC     DAQmxGet9225CalAdjustPoints(CalHandle calHandle, float64* adjustmentPoints, uInt32 bufferSize);
int32 __CFUNC     DAQmxAdjust9225Cal(CalHandle calHandle, const char channelNames[], float64 value);
int32 __CFUNC     DAQmxGet9227CalAdjustPoints(CalHandle calHandle, float64* adjustmentPoints, uInt32 bufferSize);
int32 __CFUNC     DAQmxAdjust9227Cal(CalHandle calHandle, const char channelNames[], float64 value);
int32 __CFUNC     DAQmxGet9229CalAdjustPoints(CalHandle calHandle, float64* adjustmentPoints, uInt32 bufferSize);
int32 __CFUNC     DAQmxAdjust9229Cal(CalHandle calHandle, const char channelNames[], float64 value);
int32 __CFUNC     DAQmxGet9232CalAdjustPoints(CalHandle calHandle, float64* adjustmentPoints, uInt32 bufferSize);
int32 __CFUNC     DAQmxAdjust9232Cal(CalHandle calHandle, const char channelNames[], float64 value);
int32 __CFUNC     DAQmxGet9234CalAdjustPoints(CalHandle calHandle, float64* adjustmentPoints, uInt32 bufferSize);
int32 __CFUNC     DAQmxAdjust9234GainCal(CalHandle calHandle, const char channelNames[], float64 value);
int32 __CFUNC     DAQmxAdjust9234OffsetCal(CalHandle calHandle, const char channelNames[]);
int32 __CFUNC     DAQmxGet9239CalAdjustPoints(CalHandle calHandle, float64* adjustmentPoints, uInt32 bufferSize);
int32 __CFUNC     DAQmxAdjust9239Cal(CalHandle calHandle, const char channelNames[], float64 value);
int32 __CFUNC     DAQmxGet9263CalAdjustPoints(CalHandle calHandle, int32* adjustmentPoints, uInt32 bufferSize);
int32 __CFUNC     DAQmxSetup9263Cal(CalHandle calHandle, const char channelNames[], int32 value);
int32 __CFUNC     DAQmxAdjust9263Cal(CalHandle calHandle, const char channelNames[], float64 value);
int32 __CFUNC     DAQmxGet9264CalAdjustPoints(CalHandle calHandle, int32* adjustmentPoints, uInt32 bufferSize);
int32 __CFUNC     DAQmxSetup9264Cal(CalHandle calHandle, const char channelNames[], int32 value);
int32 __CFUNC     DAQmxAdjust9264Cal(CalHandle calHandle, const char channelNames[], float64 value);
int32 __CFUNC     DAQmxGet9265CalAdjustPoints(CalHandle calHandle, int32* adjustmentPoints, uInt32 bufferSize);
int32 __CFUNC     DAQmxSetup9265Cal(CalHandle calHandle, const char channelNames[], int32 value);
int32 __CFUNC     DAQmxAdjust9265Cal(CalHandle calHandle, const char channelNames[], float64 value);
int32 __CFUNC     DAQmxGet9269CalAdjustPoints(CalHandle calHandle, int32* adjustmentPoints, uInt32 bufferSize);
int32 __CFUNC     DAQmxSetup9269Cal(CalHandle calHandle, const char channelNames[], int32 value);
int32 __CFUNC     DAQmxAdjust9269Cal(CalHandle calHandle, const char channelNames[], float64 value);

int32 __CFUNC     DAQmxSetup1102Cal              (CalHandle calHandle, const char channelName[], float64 gain);
int32 __CFUNC     DAQmxAdjust1102Cal             (CalHandle calHandle, float64 refVoltage, float64 measOutput);

int32 __CFUNC     DAQmxSetup1104Cal              (CalHandle calHandle, const char channelName[]);
int32 __CFUNC     DAQmxAdjust1104Cal             (CalHandle calHandle, float64 refVoltage, float64 measOutput);

int32 __CFUNC     DAQmxSetup1112Cal              (CalHandle calHandle, const char channelName[]);
int32 __CFUNC     DAQmxAdjust1112Cal             (CalHandle calHandle, float64 refVoltage, float64 measOutput);

int32 __CFUNC     DAQmxSetup1122Cal              (CalHandle calHandle, const char channelName[], float64 gain);
int32 __CFUNC     DAQmxAdjust1122Cal             (CalHandle calHandle, float64 refVoltage, float64 measOutput);

int32 __CFUNC     DAQmxSetup1124Cal              (CalHandle calHandle, const char channelName[], int32 range, uInt32 dacValue);
int32 __CFUNC     DAQmxAdjust1124Cal             (CalHandle calHandle, float64 measOutput);

int32 __CFUNC     DAQmxSetup1125Cal              (CalHandle calHandle, const char channelName[], float64 gain);
int32 __CFUNC     DAQmxAdjust1125Cal             (CalHandle calHandle, float64 refVoltage, float64 measOutput);

int32 __CFUNC     DAQmxSetup1126Cal              (CalHandle calHandle, const char channelName[], float64 upperFreqLimit);
int32 __CFUNC     DAQmxAdjust1126Cal             (CalHandle calHandle, float64 refFreq, float64 measOutput);

int32 __CFUNC     DAQmxSetup1141Cal              (CalHandle calHandle, const char channelName[], float64 gain);
int32 __CFUNC     DAQmxAdjust1141Cal             (CalHandle calHandle, float64 refVoltage, float64 measOutput);
int32 __CFUNC     DAQmxSetup1142Cal              (CalHandle calHandle, const char channelName[], float64 gain);
int32 __CFUNC     DAQmxAdjust1142Cal             (CalHandle calHandle, float64 refVoltage, float64 measOutput);
int32 __CFUNC     DAQmxSetup1143Cal              (CalHandle calHandle, const char channelName[], float64 gain);
int32 __CFUNC     DAQmxAdjust1143Cal             (CalHandle calHandle, float64 refVoltage, float64 measOutput);


int32 __CFUNC     DAQmxSetup1502Cal              (CalHandle calHandle, const char channelName[], float64 gain);
int32 __CFUNC     DAQmxAdjust1502Cal             (CalHandle calHandle, float64 refVoltage, float64 measOutput);

int32 __CFUNC     DAQmxSetup1503Cal              (CalHandle calHandle, const char channelName[], float64 gain);
int32 __CFUNC     DAQmxAdjust1503Cal             (CalHandle calHandle, float64 refVoltage, float64 measOutput);
int32 __CFUNC     DAQmxAdjust1503CurrentCal      (CalHandle calHandle, const char channelName[], float64 measCurrent);

int32 __CFUNC     DAQmxSetup1520Cal              (CalHandle calHandle, const char channelName[], float64 gain);
int32 __CFUNC     DAQmxAdjust1520Cal             (CalHandle calHandle, float64 refVoltage, float64 measOutput);

int32 __CFUNC     DAQmxSetup1521Cal              (CalHandle calHandle, const char channelName[]);
int32 __CFUNC     DAQmxAdjust1521Cal             (CalHandle calHandle, float64 refVoltage, float64 measOutput);

int32 __CFUNC     DAQmxSetup153xCal              (CalHandle calHandle, const char channelName[], float64 gain);
int32 __CFUNC     DAQmxAdjust153xCal             (CalHandle calHandle, float64 refVoltage, float64 measOutput);

int32 __CFUNC     DAQmxSetup1540Cal              (CalHandle calHandle, const char channelName[], float64 excitationVoltage, float64 excitationFreq);
int32 __CFUNC     DAQmxAdjust1540Cal             (CalHandle calHandle, float64 refVoltage, float64 measOutput, int32 inputCalSource);


/******************************************************/
/***                     TEDS                       ***/
/******************************************************/

int32 __CFUNC     DAQmxConfigureTEDS             (const char physicalChannel[], const char filePath[]);
int32 __CFUNC     DAQmxClearTEDS                 (const char physicalChannel[]);
int32 __CFUNC     DAQmxWriteToTEDSFromArray      (const char physicalChannel[], const uInt8 bitStream[], uInt32 arraySize, int32 basicTEDSOptions);
int32 __CFUNC     DAQmxWriteToTEDSFromFile       (const char physicalChannel[], const char filePath[], int32 basicTEDSOptions);
int32 __CFUNC_C   DAQmxGetPhysicalChanAttribute  (const char physicalChannel[], int32 attribute, void *value, ...);


/******************************************************/
/***                  Real-Time                     ***/
/******************************************************/

int32 __CFUNC     DAQmxWaitForNextSampleClock(TaskHandle taskHandle, float64 timeout, bool32 *isLate);
int32 __CFUNC_C   DAQmxGetRealTimeAttribute  (TaskHandle taskHandle, int32 attribute, void *value, ...);
int32 __CFUNC_C   DAQmxSetRealTimeAttribute  (TaskHandle taskHandle, int32 attribute, ...);
int32 __CFUNC     DAQmxResetRealTimeAttribute(TaskHandle taskHandle, int32 attribute);

// Note: This function is obsolete and now always returns zero.
bool32 __CFUNC    DAQmxIsReadOrWriteLate     (int32 errorCode);


/******************************************************/
/***                   Storage                      ***/
/******************************************************/

int32 __CFUNC     DAQmxSaveTask                  (TaskHandle taskHandle, const char saveAs[], const char author[], uInt32 options);
int32 __CFUNC     DAQmxSaveGlobalChan            (TaskHandle taskHandle, const char channelName[], const char saveAs[], const char author[], uInt32 options);
int32 __CFUNC     DAQmxSaveScale                 (const char scaleName[], const char saveAs[], const char author[], uInt32 options);
int32 __CFUNC     DAQmxDeleteSavedTask           (const char taskName[]);
int32 __CFUNC     DAQmxDeleteSavedGlobalChan     (const char channelName[]);
int32 __CFUNC     DAQmxDeleteSavedScale          (const char scaleName[]);

int32 __CFUNC_C   DAQmxGetPersistedTaskAttribute (const char taskName[], int32 attribute, void *value, ...);
int32 __CFUNC_C   DAQmxGetPersistedChanAttribute (const char channel[], int32 attribute, void *value, ...);
int32 __CFUNC_C   DAQmxGetPersistedScaleAttribute(const char scaleName[], int32 attribute, void *value, ...);


/******************************************************/
/***              System Configuration              ***/
/******************************************************/

int32 __CFUNC_C   DAQmxGetSystemInfoAttribute    (int32 attribute, void *value, ...);
int32 __CFUNC_C   DAQmxSetDigitalPowerUpStates   (const char deviceName[], const char channelNames[], int32 state, ...);
int32 __CFUNC_C   DAQmxGetDigitalPowerUpStates   (const char deviceName[], const char channelName[], int32* state, ...);
int32 __CFUNC_C   DAQmxSetDigitalPullUpPullDownStates   (const char deviceName[], const char channelName[], int32 state, ...);
int32 __CFUNC_C   DAQmxGetDigitalPullUpPullDownStates   (const char deviceName[], const char channelName[], int32* state, ...);
int32 __CFUNC_C   DAQmxSetAnalogPowerUpStates    (const char deviceName[], const char channelNames[], float64 state, int32 channelType, ...);
int32 __CFUNC_C   DAQmxGetAnalogPowerUpStates    (const char deviceName[], const char channelName[], float64* state, int32 channelType, ...);
int32 __CFUNC     DAQmxSetDigitalLogicFamilyPowerUpState(const char deviceName[], int32 logicFamily);
int32 __CFUNC     DAQmxGetDigitalLogicFamilyPowerUpState(const char deviceName[], int32* logicFamily);
int32 __CFUNC     DAQmxAddNetworkDevice(const char IPAddress[],const char deviceName[], bool32 attemptReservation, float64 timeout, char deviceNameOut[], uInt32 deviceNameOutBufferSize);
int32 __CFUNC     DAQmxDeleteNetworkDevice(const char deviceName[]);
int32 __CFUNC     DAQmxReserveNetworkDevice(const char deviceName[], bool32 overrideReservation);
int32 __CFUNC     DAQmxUnreserveNetworkDevice(const char deviceName[]);


/******************************************************/
/***             cDAQ Sync Connections              ***/
/******************************************************/

int32 __CFUNC DAQmxAutoConfigureCDAQSyncConnections(const char chassisDevicesPorts[], float64 timeout);
int32 __CFUNC DAQmxGetAutoConfiguredCDAQSyncConnections(char portList[], uInt32 portListSize);
int32 __CFUNC DAQmxAreConfiguredCDAQSyncPortsDisconnected(const char chassisDevicesPorts[], float64 timeout, bool32* disconnectedPortsExist);
int32 __CFUNC DAQmxGetDisconnectedCDAQSyncPorts(char portList[], uInt32 portListSize);
int32 __CFUNC DAQmxAddCDAQSyncConnection(const char portList[]);
int32 __CFUNC DAQmxRemoveCDAQSyncConnection(const char portList[]);


/******************************************************/
/***                 Error Handling                 ***/
/******************************************************/


int32 __CFUNC     DAQmxGetErrorString            (int32 errorCode, char errorString[], uInt32 bufferSize);
int32 __CFUNC     DAQmxGetExtendedErrorInfo      (char errorString[], uInt32 bufferSize);


/******************************************************************************
 *** NI-DAQmx Specific Attribute Get/Set/Reset Function Declarations **********
 ******************************************************************************/

//********** Buffer **********
//*** Set/Get functions for DAQmx_Buf_Input_BufSize ***
int32 __CFUNC DAQmxGetBufInputBufSize(TaskHandle taskHandle, uInt32 *data);
int32 __CFUNC DAQmxSetBufInputBufSize(TaskHandle taskHandle, uInt32 data);
int32 __CFUNC DAQmxResetBufInputBufSize(TaskHandle taskHandle);
//*** Set/Get functions for DAQmx_Buf_Input_OnbrdBufSize ***
int32 __CFUNC DAQmxGetBufInputOnbrdBufSize(TaskHandle taskHandle, uInt32 *data);
//*** Set/Get functions for DAQmx_Buf_Output_BufSize ***
int32 __CFUNC DAQmxGetBufOutputBufSize(TaskHandle taskHandle, uInt32 *data);
int32 __CFUNC DAQmxSetBufOutputBufSize(TaskHandle taskHandle, uInt32 data);
int32 __CFUNC DAQmxResetBufOutputBufSize(TaskHandle taskHandle);
//*** Set/Get functions for DAQmx_Buf_Output_OnbrdBufSize ***
int32 __CFUNC DAQmxGetBufOutputOnbrdBufSize(TaskHandle taskHandle, uInt32 *data);
int32 __CFUNC DAQmxSetBufOutputOnbrdBufSize(TaskHandle taskHandle, uInt32 data);
int32 __CFUNC DAQmxResetBufOutputOnbrdBufSize(TaskHandle taskHandle);

//********** Calibration Info **********
//*** Set/Get functions for DAQmx_SelfCal_Supported ***
int32 __CFUNC DAQmxGetSelfCalSupported(const char deviceName[], bool32 *data);
//*** Set/Get functions for DAQmx_SelfCal_LastTemp ***
int32 __CFUNC DAQmxGetSelfCalLastTemp(const char deviceName[], float64 *data);
//*** Set/Get functions for DAQmx_ExtCal_RecommendedInterval ***
int32 __CFUNC DAQmxGetExtCalRecommendedInterval(const char deviceName[], uInt32 *data);
//*** Set/Get functions for DAQmx_ExtCal_LastTemp ***
int32 __CFUNC DAQmxGetExtCalLastTemp(const char deviceName[], float64 *data);
//*** Set/Get functions for DAQmx_Cal_UserDefinedInfo ***
int32 __CFUNC DAQmxGetCalUserDefinedInfo(const char deviceName[], char *data, uInt32 bufferSize);
int32 __CFUNC DAQmxSetCalUserDefinedInfo(const char deviceName[], const char *data);
//*** Set/Get functions for DAQmx_Cal_UserDefinedInfo_MaxSize ***
int32 __CFUNC DAQmxGetCalUserDefinedInfoMaxSize(const char deviceName[], uInt32 *data);
//*** Set/Get functions for DAQmx_Cal_DevTemp ***
int32 __CFUNC DAQmxGetCalDevTemp(const char deviceName[], float64 *data);
//*** Set/Get functions for DAQmx_Cal_AccConnectionCount ***
int32 __CFUNC DAQmxGetCalAccConnectionCount(const char deviceName[], uInt32 *data);
int32 __CFUNC DAQmxSetCalAccConnectionCount(const char deviceName[], uInt32 data);
//*** Set/Get functions for DAQmx_Cal_RecommendedAccConnectionCountLimit ***
int32 __CFUNC DAQmxGetCalRecommendedAccConnectionCountLimit(const char deviceName[], uInt32 *data);

//********** Channel **********
//*** Set/Get functions for DAQmx_AI_Max ***
int32 __CFUNC DAQmxGetAIMax(TaskHandle taskHandle, const char channel[], float64 *data);
int32 __CFUNC DAQmxSetAIMax(TaskHandle taskHandle, const char channel[], float64 data);
int32 __CFUNC DAQmxResetAIMax(TaskHandle taskHandle, const char channel[]);
//*** Set/Get functions for DAQmx_AI_Min ***
int32 __CFUNC DAQmxGetAIMin(TaskHandle taskHandle, const char channel[], float64 *data);
int32 __CFUNC DAQmxSetAIMin(TaskHandle taskHandle, const char channel[], float64 data);
int32 __CFUNC DAQmxResetAIMin(TaskHandle taskHandle, const char channel[]);
//*** Set/Get functions for DAQmx_AI_CustomScaleName ***
int32 __CFUNC DAQmxGetAICustomScaleName(TaskHandle taskHandle, const char channel[], char *data, uInt32 bufferSize);
int32 __CFUNC DAQmxSetAICustomScaleName(TaskHandle taskHandle, const char channel[], const char *data);
int32 __CFUNC DAQmxResetAICustomScaleName(TaskHandle taskHandle, const char channel[]);
//*** Set/Get functions for DAQmx_AI_MeasType ***
// Uses value set AIMeasurementType
int32 __CFUNC DAQmxGetAIMeasType(TaskHandle taskHandle, const char channel[], int32 *data);
//*** Set/Get functions for DAQmx_AI_Voltage_Units ***
// Uses value set VoltageUnits1
int32 __CFUNC DAQmxGetAIVoltageUnits(TaskHandle taskHandle, const char channel[], int32 *data);
int32 __CFUNC DAQmxSetAIVoltageUnits(TaskHandle taskHandle, const char channel[], int32 data);
int32 __CFUNC DAQmxResetAIVoltageUnits(TaskHandle taskHandle, const char channel[]);
//*** Set/Get functions for DAQmx_AI_Voltage_dBRef ***
int32 __CFUNC DAQmxGetAIVoltagedBRef(TaskHandle taskHandle, const char channel[], float64 *data);
int32 __CFUNC DAQmxSetAIVoltagedBRef(TaskHandle taskHandle, const char channel[], float64 data);
int32 __CFUNC DAQmxResetAIVoltagedBRef(TaskHandle taskHandle, const char channel[]);
//*** Set/Get functions for DAQmx_AI_Voltage_ACRMS_Units ***
// Uses value set VoltageUnits1
int32 __CFUNC DAQmxGetAIVoltageACRMSUnits(TaskHandle taskHandle, const char channel[], int32 *data);
int32 __CFUNC DAQmxSetAIVoltageACRMSUnits(TaskHandle taskHandle, const char channel[], int32 data);
int32 __CFUNC DAQmxResetAIVoltageACRMSUnits(TaskHandle taskHandle, const char channel[]);
//*** Set/Get functions for DAQmx_AI_Temp_Units ***
// Uses value set TemperatureUnits1
int32 __CFUNC DAQmxGetAITempUnits(TaskHandle taskHandle, const char channel[], int32 *data);
int32 __CFUNC DAQmxSetAITempUnits(TaskHandle taskHandle, const char channel[], int32 data);
int32 __CFUNC DAQmxResetAITempUnits(TaskHandle taskHandle, const char channel[]);
//*** Set/Get functions for DAQmx_AI_Thrmcpl_Type ***
// Uses value set ThermocoupleType1
int32 __CFUNC DAQmxGetAIThrmcplType(TaskHandle taskHandle, const char channel[], int32 *data);
int32 __CFUNC DAQmxSetAIThrmcplType(TaskHandle taskHandle, const char channel[], int32 data);
int32 __CFUNC DAQmxResetAIThrmcplType(TaskHandle taskHandle, const char channel[]);
//*** Set/Get functions for DAQmx_AI_Thrmcpl_ScaleType ***
// Uses value set ScaleType2
int32 __CFUNC DAQmxGetAIThrmcplScaleType(TaskHandle taskHandle, const char channel[], int32 *data);
int32 __CFUNC DAQmxSetAIThrmcplScaleType(TaskHandle taskHandle, const char channel[], int32 data);
int32 __CFUNC DAQmxResetAIThrmcplScaleType(TaskHandle taskHandle, const char channel[]);
//*** Set/Get functions for DAQmx_AI_Thrmcpl_CJCSrc ***
// Uses value set CJCSource1
int32 __CFUNC DAQmxGetAIThrmcplCJCSrc(TaskHandle taskHandle, const char channel[], int32 *data);
//*** Set/Get functions for DAQmx_AI_Thrmcpl_CJCVal ***
int32 __CFUNC DAQmxGetAIThrmcplCJCVal(TaskHandle taskHandle, const char channel[], float64 *data);
int32 __CFUNC DAQmxSetAIThrmcplCJCVal(TaskHandle taskHandle, const char channel[], float64 data);
int32 __CFUNC DAQmxResetAIThrmcplCJCVal(TaskHandle taskHandle, const char channel[]);
//*** Set/Get functions for DAQmx_AI_Thrmcpl_CJCChan ***
int32 __CFUNC DAQmxGetAIThrmcplCJCChan(TaskHandle taskHandle, const char channel[], char *data, uInt32 bufferSize);
//*** Set/Get functions for DAQmx_AI_RTD_Type ***
// Uses value set RTDType1
int32 __CFUNC DAQmxGetAIRTDType(TaskHandle taskHandle, const char channel[], int32 *data);
int32 __CFUNC DAQmxSetAIRTDType(TaskHandle taskHandle, const char channel[], int32 data);
int32 __CFUNC DAQmxResetAIRTDType(TaskHandle taskHandle, const char channel[]);
//*** Set/Get functions for DAQmx_AI_RTD_R0 ***
int32 __CFUNC DAQmxGetAIRTDR0(TaskHandle taskHandle, const char channel[], float64 *data);
int32 __CFUNC DAQmxSetAIRTDR0(TaskHandle taskHandle, const char channel[], float64 data);
int32 __CFUNC DAQmxResetAIRTDR0(TaskHandle taskHandle, const char channel[]);
//*** Set/Get functions for DAQmx_AI_RTD_A ***
int32 __CFUNC DAQmxGetAIRTDA(TaskHandle taskHandle, const char channel[], float64 *data);
int32 __CFUNC DAQmxSetAIRTDA(TaskHandle taskHandle, const char channel[], float64 data);
int32 __CFUNC DAQmxResetAIRTDA(TaskHandle taskHandle, const char channel[]);
//*** Set/Get functions for DAQmx_AI_RTD_B ***
int32 __CFUNC DAQmxGetAIRTDB(TaskHandle taskHandle, const char channel[], float64 *data);
int32 __CFUNC DAQmxSetAIRTDB(TaskHandle taskHandle, const char channel[], float64 data);
int32 __CFUNC DAQmxResetAIRTDB(TaskHandle taskHandle, const char channel[]);
//*** Set/Get functions for DAQmx_AI_RTD_C ***
int32 __CFUNC DAQmxGetAIRTDC(TaskHandle taskHandle, const char channel[], float64 *data);
int32 __CFUNC DAQmxSetAIRTDC(TaskHandle taskHandle, const char channel[], float64 data);
int32 __CFUNC DAQmxResetAIRTDC(TaskHandle taskHandle, const char channel[]);
//*** Set/Get functions for DAQmx_AI_Thrmstr_A ***
int32 __CFUNC DAQmxGetAIThrmstrA(TaskHandle taskHandle, const char channel[], float64 *data);
int32 __CFUNC DAQmxSetAIThrmstrA(TaskHandle taskHandle, const char channel[], float64 data);
int32 __CFUNC DAQmxResetAIThrmstrA(TaskHandle taskHandle, const char channel[]);
//*** Set/Get functions for DAQmx_AI_Thrmstr_B ***
int32 __CFUNC DAQmxGetAIThrmstrB(TaskHandle taskHandle, const char channel[], float64 *data);
int32 __CFUNC DAQmxSetAIThrmstrB(TaskHandle taskHandle, const char channel[], float64 data);
int32 __CFUNC DAQmxResetAIThrmstrB(TaskHandle taskHandle, const char channel[]);
//*** Set/Get functions for DAQmx_AI_Thrmstr_C ***
int32 __CFUNC DAQmxGetAIThrmstrC(TaskHandle taskHandle, const char channel[], float64 *data);
int32 __CFUNC DAQmxSetAIThrmstrC(TaskHandle taskHandle, const char channel[], float64 data);
int32 __CFUNC DAQmxResetAIThrmstrC(TaskHandle taskHandle, const char channel[]);
//*** Set/Get functions for DAQmx_AI_Thrmstr_R1 ***
int32 __CFUNC DAQmxGetAIThrmstrR1(TaskHandle taskHandle, const char channel[], float64 *data);
int32 __CFUNC DAQmxSetAIThrmstrR1(TaskHandle taskHandle, const char channel[], float64 data);
int32 __CFUNC DAQmxResetAIThrmstrR1(TaskHandle taskHandle, const char channel[]);
//*** Set/Get functions for DAQmx_AI_ForceReadFromChan ***
int32 __CFUNC DAQmxGetAIForceReadFromChan(TaskHandle taskHandle, const char channel[], bool32 *data);
int32 __CFUNC DAQmxSetAIForceReadFromChan(TaskHandle taskHandle, const char channel[], bool32 data);
int32 __CFUNC DAQmxResetAIForceReadFromChan(TaskHandle taskHandle, const char channel[]);
//*** Set/Get functions for DAQmx_AI_Current_Units ***
// Uses value set CurrentUnits1
int32 __CFUNC DAQmxGetAICurrentUnits(TaskHandle taskHandle, const char channel[], int32 *data);
int32 __CFUNC DAQmxSetAICurrentUnits(TaskHandle taskHandle, const char channel[], int32 data);
int32 __CFUNC DAQmxResetAICurrentUnits(TaskHandle taskHandle, const char channel[]);
//*** Set/Get functions for DAQmx_AI_Current_ACRMS_Units ***
// Uses value set CurrentUnits1
int32 __CFUNC DAQmxGetAICurrentACRMSUnits(TaskHandle taskHandle, const char channel[], int32 *data);
int32 __CFUNC DAQmxSetAICurrentACRMSUnits(TaskHandle taskHandle, const char channel[], int32 data);
int32 __CFUNC DAQmxResetAICurrentACRMSUnits(TaskHandle taskHandle, const char channel[]);
//*** Set/Get functions for DAQmx_AI_Strain_Units ***
// Uses value set StrainUnits1
int32 __CFUNC DAQmxGetAIStrainUnits(TaskHandle taskHandle, const char channel[], int32 *data);
int32 __CFUNC DAQmxSetAIStrainUnits(TaskHandle taskHandle, const char channel[], int32 data);
int32 __CFUNC DAQmxResetAIStrainUnits(TaskHandle taskHandle, const char channel[]);
//*** Set/Get functions for DAQmx_AI_StrainGage_ForceReadFromChan ***
int32 __CFUNC DAQmxGetAIStrainGageForceReadFromChan(TaskHandle taskHandle, const char channel[], bool32 *data);
int32 __CFUNC DAQmxSetAIStrainGageForceReadFromChan(TaskHandle taskHandle, const char channel[], bool32 data);
int32 __CFUNC DAQmxResetAIStrainGageForceReadFromChan(TaskHandle taskHandle, const char channel[]);
//*** Set/Get functions for DAQmx_AI_StrainGage_GageFactor ***
int32 __CFUNC DAQmxGetAIStrainGageGageFactor(TaskHandle taskHandle, const char channel[], float64 *data);
int32 __CFUNC DAQmxSetAIStrainGageGageFactor(TaskHandle taskHandle, const char channel[], float64 data);
int32 __CFUNC DAQmxResetAIStrainGageGageFactor(TaskHandle taskHandle, const char channel[]);
//*** Set/Get functions for DAQmx_AI_StrainGage_PoissonRatio ***
int32 __CFUNC DAQmxGetAIStrainGagePoissonRatio(TaskHandle taskHandle, const char channel[], float64 *data);
int32 __CFUNC DAQmxSetAIStrainGagePoissonRatio(TaskHandle taskHandle, const char channel[], float64 data);
int32 __CFUNC DAQmxResetAIStrainGagePoissonRatio(TaskHandle taskHandle, const char channel[]);
//*** Set/Get functions for DAQmx_AI_StrainGage_Cfg ***
// Uses value set StrainGageBridgeType1
int32 __CFUNC DAQmxGetAIStrainGageCfg(TaskHandle taskHandle, const char channel[], int32 *data);
int32 __CFUNC DAQmxSetAIStrainGageCfg(TaskHandle taskHandle, const char channel[], int32 data);
int32 __CFUNC DAQmxResetAIStrainGageCfg(TaskHandle taskHandle, const char channel[]);
//*** Set/Get functions for DAQmx_AI_RosetteStrainGage_RosetteType ***
// Uses value set StrainGageRosetteType
int32 __CFUNC DAQmxGetAIRosetteStrainGageRosetteType(TaskHandle taskHandle, const char channel[], int32 *data);
//*** Set/Get functions for DAQmx_AI_RosetteStrainGage_Orientation ***
int32 __CFUNC DAQmxGetAIRosetteStrainGageOrientation(TaskHandle taskHandle, const char channel[], float64 *data);
int32 __CFUNC DAQmxSetAIRosetteStrainGageOrientation(TaskHandle taskHandle, const char channel[], float64 data);
int32 __CFUNC DAQmxResetAIRosetteStrainGageOrientation(TaskHandle taskHandle, const char channel[]);
//*** Set/Get functions for DAQmx_AI_RosetteStrainGage_StrainChans ***
int32 __CFUNC DAQmxGetAIRosetteStrainGageStrainChans(TaskHandle taskHandle, const char channel[], char *data, uInt32 bufferSize);
//*** Set/Get functions for DAQmx_AI_RosetteStrainGage_RosetteMeasType ***
// Uses value set StrainGageRosetteMeasurementType
int32 __CFUNC DAQmxGetAIRosetteStrainGageRosetteMeasType(TaskHandle taskHandle, const char channel[], int32 *data);
int32 __CFUNC DAQmxSetAIRosetteStrainGageRosetteMeasType(TaskHandle taskHandle, const char channel[], int32 data);
int32 __CFUNC DAQmxResetAIRosetteStrainGageRosetteMeasType(TaskHandle taskHandle, const char channel[]);
//*** Set/Get functions for DAQmx_AI_Resistance_Units ***
// Uses value set ResistanceUnits1
int32 __CFUNC DAQmxGetAIResistanceUnits(TaskHandle taskHandle, const char channel[], int32 *data);
int32 __CFUNC DAQmxSetAIResistanceUnits(TaskHandle taskHandle, const char channel[], int32 data);
int32 __CFUNC DAQmxResetAIResistanceUnits(TaskHandle taskHandle, const char channel[]);
//*** Set/Get functions for DAQmx_AI_Freq_Units ***
// Uses value set FrequencyUnits
int32 __CFUNC DAQmxGetAIFreqUnits(TaskHandle taskHandle, const char channel[], int32 *data);
int32 __CFUNC DAQmxSetAIFreqUnits(TaskHandle taskHandle, const char channel[], int32 data);
int32 __CFUNC DAQmxResetAIFreqUnits(TaskHandle taskHandle, const char channel[]);
//*** Set/Get functions for DAQmx_AI_Freq_ThreshVoltage ***
int32 __CFUNC DAQmxGetAIFreqThreshVoltage(TaskHandle taskHandle, const char channel[], float64 *data);
int32 __CFUNC DAQmxSetAIFreqThreshVoltage(TaskHandle taskHandle, const char channel[], float64 data);
int32 __CFUNC DAQmxResetAIFreqThreshVoltage(TaskHandle taskHandle, const char channel[]);
//*** Set/Get functions for DAQmx_AI_Freq_Hyst ***
int32 __CFUNC DAQmxGetAIFreqHyst(TaskHandle taskHandle, const char channel[], float64 *data);
int32 __CFUNC DAQmxSetAIFreqHyst(TaskHandle taskHandle, const char channel[], float64 data);
int32 __CFUNC DAQmxResetAIFreqHyst(TaskHandle taskHandle, const char channel[]);
//*** Set/Get functions for DAQmx_AI_LVDT_Units ***
// Uses value set LengthUnits2
int32 __CFUNC DAQmxGetAILVDTUnits(TaskHandle taskHandle, const char channel[], int32 *data);
int32 __CFUNC DAQmxSetAILVDTUnits(TaskHandle taskHandle, const char channel[], int32 data);
int32 __CFUNC DAQmxResetAILVDTUnits(TaskHandle taskHandle, const char channel[]);
//*** Set/Get functions for DAQmx_AI_LVDT_Sensitivity ***
int32 __CFUNC DAQmxGetAILVDTSensitivity(TaskHandle taskHandle, const char channel[], float64 *data);
int32 __CFUNC DAQmxSetAILVDTSensitivity(TaskHandle taskHandle, const char channel[], float64 data);
int32 __CFUNC DAQmxResetAILVDTSensitivity(TaskHandle taskHandle, const char channel[]);
//*** Set/Get functions for DAQmx_AI_LVDT_SensitivityUnits ***
// Uses value set LVDTSensitivityUnits1
int32 __CFUNC DAQmxGetAILVDTSensitivityUnits(TaskHandle taskHandle, const char channel[], int32 *data);
int32 __CFUNC DAQmxSetAILVDTSensitivityUnits(TaskHandle taskHandle, const char channel[], int32 data);
int32 __CFUNC DAQmxResetAILVDTSensitivityUnits(TaskHandle taskHandle, const char channel[]);
//*** Set/Get functions for DAQmx_AI_RVDT_Units ***
// Uses value set AngleUnits1
int32 __CFUNC DAQmxGetAIRVDTUnits(TaskHandle taskHandle, const char channel[], int32 *data);
int32 __CFUNC DAQmxSetAIRVDTUnits(TaskHandle taskHandle, const char channel[], int32 data);
int32 __CFUNC DAQmxResetAIRVDTUnits(TaskHandle taskHandle, const char channel[]);
//*** Set/Get functions for DAQmx_AI_RVDT_Sensitivity ***
int32 __CFUNC DAQmxGetAIRVDTSensitivity(TaskHandle taskHandle, const char channel[], float64 *data);
int32 __CFUNC DAQmxSetAIRVDTSensitivity(TaskHandle taskHandle, const char channel[], float64 data);
int32 __CFUNC DAQmxResetAIRVDTSensitivity(TaskHandle taskHandle, const char channel[]);
//*** Set/Get functions for DAQmx_AI_RVDT_SensitivityUnits ***
// Uses value set RVDTSensitivityUnits1
int32 __CFUNC DAQmxGetAIRVDTSensitivityUnits(TaskHandle taskHandle, const char channel[], int32 *data);
int32 __CFUNC DAQmxSetAIRVDTSensitivityUnits(TaskHandle taskHandle, const char channel[], int32 data);
int32 __CFUNC DAQmxResetAIRVDTSensitivityUnits(TaskHandle taskHandle, const char channel[]);
//*** Set/Get functions for DAQmx_AI_EddyCurrentProxProbe_Units ***
// Uses value set LengthUnits2
int32 __CFUNC DAQmxGetAIEddyCurrentProxProbeUnits(TaskHandle taskHandle, const char channel[], int32 *data);
int32 __CFUNC DAQmxSetAIEddyCurrentProxProbeUnits(TaskHandle taskHandle, const char channel[], int32 data);
int32 __CFUNC DAQmxResetAIEddyCurrentProxProbeUnits(TaskHandle taskHandle, const char channel[]);
//*** Set/Get functions for DAQmx_AI_EddyCurrentProxProbe_Sensitivity ***
int32 __CFUNC DAQmxGetAIEddyCurrentProxProbeSensitivity(TaskHandle taskHandle, const char channel[], float64 *data);
int32 __CFUNC DAQmxSetAIEddyCurrentProxProbeSensitivity(TaskHandle taskHandle, const char channel[], float64 data);
int32 __CFUNC DAQmxResetAIEddyCurrentProxProbeSensitivity(TaskHandle taskHandle, const char channel[]);
//*** Set/Get functions for DAQmx_AI_EddyCurrentProxProbe_SensitivityUnits ***
// Uses value set EddyCurrentProxProbeSensitivityUnits
int32 __CFUNC DAQmxGetAIEddyCurrentProxProbeSensitivityUnits(TaskHandle taskHandle, const char channel[], int32 *data);
int32 __CFUNC DAQmxSetAIEddyCurrentProxProbeSensitivityUnits(TaskHandle taskHandle, const char channel[], int32 data);
int32 __CFUNC DAQmxResetAIEddyCurrentProxProbeSensitivityUnits(TaskHandle taskHandle, const char channel[]);
//*** Set/Get functions for DAQmx_AI_SoundPressure_MaxSoundPressureLvl ***
int32 __CFUNC DAQmxGetAISoundPressureMaxSoundPressureLvl(TaskHandle taskHandle, const char channel[], float64 *data);
int32 __CFUNC DAQmxSetAISoundPressureMaxSoundPressureLvl(TaskHandle taskHandle, const char channel[], float64 data);
int32 __CFUNC DAQmxResetAISoundPressureMaxSoundPressureLvl(TaskHandle taskHandle, const char channel[]);
//*** Set/Get functions for DAQmx_AI_SoundPressure_Units ***
// Uses value set SoundPressureUnits1
int32 __CFUNC DAQmxGetAISoundPressureUnits(TaskHandle taskHandle, const char channel[], int32 *data);
int32 __CFUNC DAQmxSetAISoundPressureUnits(TaskHandle taskHandle, const char channel[], int32 data);
int32 __CFUNC DAQmxResetAISoundPressureUnits(TaskHandle taskHandle, const char channel[]);
//*** Set/Get functions for DAQmx_AI_SoundPressure_dBRef ***
int32 __CFUNC DAQmxGetAISoundPressuredBRef(TaskHandle taskHandle, const char channel[], float64 *data);
int32 __CFUNC DAQmxSetAISoundPressuredBRef(TaskHandle taskHandle, const char channel[], float64 data);
int32 __CFUNC DAQmxResetAISoundPressuredBRef(TaskHandle taskHandle, const char channel[]);
//*** Set/Get functions for DAQmx_AI_Microphone_Sensitivity ***
int32 __CFUNC DAQmxGetAIMicrophoneSensitivity(TaskHandle taskHandle, const char channel[], float64 *data);
int32 __CFUNC DAQmxSetAIMicrophoneSensitivity(TaskHandle taskHandle, const char channel[], float64 data);
int32 __CFUNC DAQmxResetAIMicrophoneSensitivity(TaskHandle taskHandle, const char channel[]);
//*** Set/Get functions for DAQmx_AI_Accel_Units ***
// Uses value set AccelUnits2
int32 __CFUNC DAQmxGetAIAccelUnits(TaskHandle taskHandle, const char channel[], int32 *data);
int32 __CFUNC DAQmxSetAIAccelUnits(TaskHandle taskHandle, const char channel[], int32 data);
int32 __CFUNC DAQmxResetAIAccelUnits(TaskHandle taskHandle, const char channel[]);
//*** Set/Get functions for DAQmx_AI_Accel_dBRef ***
int32 __CFUNC DAQmxGetAIAcceldBRef(TaskHandle taskHandle, const char channel[], float64 *data);
int32 __CFUNC DAQmxSetAIAcceldBRef(TaskHandle taskHandle, const char channel[], float64 data);
int32 __CFUNC DAQmxResetAIAcceldBRef(TaskHandle taskHandle, const char channel[]);
//*** Set/Get functions for DAQmx_AI_Accel_Sensitivity ***
int32 __CFUNC DAQmxGetAIAccelSensitivity(TaskHandle taskHandle, const char channel[], float64 *data);
int32 __CFUNC DAQmxSetAIAccelSensitivity(TaskHandle taskHandle, const char channel[], float64 data);
int32 __CFUNC DAQmxResetAIAccelSensitivity(TaskHandle taskHandle, const char channel[]);
//*** Set/Get functions for DAQmx_AI_Accel_SensitivityUnits ***
// Uses value set AccelSensitivityUnits1
int32 __CFUNC DAQmxGetAIAccelSensitivityUnits(TaskHandle taskHandle, const char channel[], int32 *data);
int32 __CFUNC DAQmxSetAIAccelSensitivityUnits(TaskHandle taskHandle, const char channel[], int32 data);
int32 __CFUNC DAQmxResetAIAccelSensitivityUnits(TaskHandle taskHandle, const char channel[]);
//*** Set/Get functions for DAQmx_AI_Velocity_Units ***
// Uses value set VelocityUnits
int32 __CFUNC DAQmxGetAIVelocityUnits(TaskHandle taskHandle, const char channel[], int32 *data);
int32 __CFUNC DAQmxSetAIVelocityUnits(TaskHandle taskHandle, const char channel[], int32 data);
int32 __CFUNC DAQmxResetAIVelocityUnits(TaskHandle taskHandle, const char channel[]);
//*** Set/Get functions for DAQmx_AI_Velocity_IEPESensor_dBRef ***
int32 __CFUNC DAQmxGetAIVelocityIEPESensordBRef(TaskHandle taskHandle, const char channel[], float64 *data);
int32 __CFUNC DAQmxSetAIVelocityIEPESensordBRef(TaskHandle taskHandle, const char channel[], float64 data);
int32 __CFUNC DAQmxResetAIVelocityIEPESensordBRef(TaskHandle taskHandle, const char channel[]);
//*** Set/Get functions for DAQmx_AI_Velocity_IEPESensor_Sensitivity ***
int32 __CFUNC DAQmxGetAIVelocityIEPESensorSensitivity(TaskHandle taskHandle, const char channel[], float64 *data);
int32 __CFUNC DAQmxSetAIVelocityIEPESensorSensitivity(TaskHandle taskHandle, const char channel[], float64 data);
int32 __CFUNC DAQmxResetAIVelocityIEPESensorSensitivity(TaskHandle taskHandle, const char channel[]);
//*** Set/Get functions for DAQmx_AI_Velocity_IEPESensor_SensitivityUnits ***
// Uses value set VelocityIEPESensorSensitivityUnits
int32 __CFUNC DAQmxGetAIVelocityIEPESensorSensitivityUnits(TaskHandle taskHandle, const char channel[], int32 *data);
int32 __CFUNC DAQmxSetAIVelocityIEPESensorSensitivityUnits(TaskHandle taskHandle, const char channel[], int32 data);
int32 __CFUNC DAQmxResetAIVelocityIEPESensorSensitivityUnits(TaskHandle taskHandle, const char channel[]);
//*** Set/Get functions for DAQmx_AI_Force_Units ***
// Uses value set ForceUnits
int32 __CFUNC DAQmxGetAIForceUnits(TaskHandle taskHandle, const char channel[], int32 *data);
int32 __CFUNC DAQmxSetAIForceUnits(TaskHandle taskHandle, const char channel[], int32 data);
int32 __CFUNC DAQmxResetAIForceUnits(TaskHandle taskHandle, const char channel[]);
//*** Set/Get functions for DAQmx_AI_Force_IEPESensor_Sensitivity ***
int32 __CFUNC DAQmxGetAIForceIEPESensorSensitivity(TaskHandle taskHandle, const char channel[], float64 *data);
int32 __CFUNC DAQmxSetAIForceIEPESensorSensitivity(TaskHandle taskHandle, const char channel[], float64 data);
int32 __CFUNC DAQmxResetAIForceIEPESensorSensitivity(TaskHandle taskHandle, const char channel[]);
//*** Set/Get functions for DAQmx_AI_Force_IEPESensor_SensitivityUnits ***
// Uses value set ForceIEPESensorSensitivityUnits
int32 __CFUNC DAQmxGetAIForceIEPESensorSensitivityUnits(TaskHandle taskHandle, const char channel[], int32 *data);
int32 __CFUNC DAQmxSetAIForceIEPESensorSensitivityUnits(TaskHandle taskHandle, const char channel[], int32 data);
int32 __CFUNC DAQmxResetAIForceIEPESensorSensitivityUnits(TaskHandle taskHandle, const char channel[]);
//*** Set/Get functions for DAQmx_AI_Pressure_Units ***
// Uses value set PressureUnits
int32 __CFUNC DAQmxGetAIPressureUnits(TaskHandle taskHandle, const char channel[], int32 *data);
int32 __CFUNC DAQmxSetAIPressureUnits(TaskHandle taskHandle, const char channel[], int32 data);
int32 __CFUNC DAQmxResetAIPressureUnits(TaskHandle taskHandle, const char channel[]);
//*** Set/Get functions for DAQmx_AI_Torque_Units ***
// Uses value set TorqueUnits
int32 __CFUNC DAQmxGetAITorqueUnits(TaskHandle taskHandle, const char channel[], int32 *data);
int32 __CFUNC DAQmxSetAITorqueUnits(TaskHandle taskHandle, const char channel[], int32 data);
int32 __CFUNC DAQmxResetAITorqueUnits(TaskHandle taskHandle, const char channel[]);
//*** Set/Get functions for DAQmx_AI_Bridge_Units ***
// Uses value set BridgeUnits
int32 __CFUNC DAQmxGetAIBridgeUnits(TaskHandle taskHandle, const char channel[], int32 *data);
int32 __CFUNC DAQmxSetAIBridgeUnits(TaskHandle taskHandle, const char channel[], int32 data);
int32 __CFUNC DAQmxResetAIBridgeUnits(TaskHandle taskHandle, const char channel[]);
//*** Set/Get functions for DAQmx_AI_Bridge_ElectricalUnits ***
// Uses value set BridgeElectricalUnits
int32 __CFUNC DAQmxGetAIBridgeElectricalUnits(TaskHandle taskHandle, const char channel[], int32 *data);
int32 __CFUNC DAQmxSetAIBridgeElectricalUnits(TaskHandle taskHandle, const char channel[], int32 data);
int32 __CFUNC DAQmxResetAIBridgeElectricalUnits(TaskHandle taskHandle, const char channel[]);
//*** Set/Get functions for DAQmx_AI_Bridge_PhysicalUnits ***
// Uses value set BridgePhysicalUnits
int32 __CFUNC DAQmxGetAIBridgePhysicalUnits(TaskHandle taskHandle, const char channel[], int32 *data);
int32 __CFUNC DAQmxSetAIBridgePhysicalUnits(TaskHandle taskHandle, const char channel[], int32 data);
int32 __CFUNC DAQmxResetAIBridgePhysicalUnits(TaskHandle taskHandle, const char channel[]);
//*** Set/Get functions for DAQmx_AI_Bridge_ScaleType ***
// Uses value set ScaleType4
int32 __CFUNC DAQmxGetAIBridgeScaleType(TaskHandle taskHandle, const char channel[], int32 *data);
int32 __CFUNC DAQmxSetAIBridgeScaleType(TaskHandle taskHandle, const char channel[], int32 data);
int32 __CFUNC DAQmxResetAIBridgeScaleType(TaskHandle taskHandle, const char channel[]);
//*** Set/Get functions for DAQmx_AI_Bridge_TwoPointLin_First_ElectricalVal ***
int32 __CFUNC DAQmxGetAIBridgeTwoPointLinFirstElectricalVal(TaskHandle taskHandle, const char channel[], float64 *data);
int32 __CFUNC DAQmxSetAIBridgeTwoPointLinFirstElectricalVal(TaskHandle taskHandle, const char channel[], float64 data);
int32 __CFUNC DAQmxResetAIBridgeTwoPointLinFirstElectricalVal(TaskHandle taskHandle, const char channel[]);
//*** Set/Get functions for DAQmx_AI_Bridge_TwoPointLin_First_PhysicalVal ***
int32 __CFUNC DAQmxGetAIBridgeTwoPointLinFirstPhysicalVal(TaskHandle taskHandle, const char channel[], float64 *data);
int32 __CFUNC DAQmxSetAIBridgeTwoPointLinFirstPhysicalVal(TaskHandle taskHandle, const char channel[], float64 data);
int32 __CFUNC DAQmxResetAIBridgeTwoPointLinFirstPhysicalVal(TaskHandle taskHandle, const char channel[]);
//*** Set/Get functions for DAQmx_AI_Bridge_TwoPointLin_Second_ElectricalVal ***
int32 __CFUNC DAQmxGetAIBridgeTwoPointLinSecondElectricalVal(TaskHandle taskHandle, const char channel[], float64 *data);
int32 __CFUNC DAQmxSetAIBridgeTwoPointLinSecondElectricalVal(TaskHandle taskHandle, const char channel[], float64 data);
int32 __CFUNC DAQmxResetAIBridgeTwoPointLinSecondElectricalVal(TaskHandle taskHandle, const char channel[]);
//*** Set/Get functions for DAQmx_AI_Bridge_TwoPointLin_Second_PhysicalVal ***
int32 __CFUNC DAQmxGetAIBridgeTwoPointLinSecondPhysicalVal(TaskHandle taskHandle, const char channel[], float64 *data);
int32 __CFUNC DAQmxSetAIBridgeTwoPointLinSecondPhysicalVal(TaskHandle taskHandle, const char channel[], float64 data);
int32 __CFUNC DAQmxResetAIBridgeTwoPointLinSecondPhysicalVal(TaskHandle taskHandle, const char channel[]);
//*** Set/Get functions for DAQmx_AI_Bridge_Table_ElectricalVals ***
int32 __CFUNC DAQmxGetAIBridgeTableElectricalVals(TaskHandle taskHandle, const char channel[], float64 *data, uInt32 arraySizeInElements);
int32 __CFUNC DAQmxSetAIBridgeTableElectricalVals(TaskHandle taskHandle, const char channel[], float64 *data, uInt32 arraySizeInElements);
int32 __CFUNC DAQmxResetAIBridgeTableElectricalVals(TaskHandle taskHandle, const char channel[]);
//*** Set/Get functions for DAQmx_AI_Bridge_Table_PhysicalVals ***
int32 __CFUNC DAQmxGetAIBridgeTablePhysicalVals(TaskHandle taskHandle, const char channel[], float64 *data, uInt32 arraySizeInElements);
int32 __CFUNC DAQmxSetAIBridgeTablePhysicalVals(TaskHandle taskHandle, const char channel[], float64 *data, uInt32 arraySizeInElements);
int32 __CFUNC DAQmxResetAIBridgeTablePhysicalVals(TaskHandle taskHandle, const char channel[]);
//*** Set/Get functions for DAQmx_AI_Bridge_Poly_ForwardCoeff ***
int32 __CFUNC DAQmxGetAIBridgePolyForwardCoeff(TaskHandle taskHandle, const char channel[], float64 *data, uInt32 arraySizeInElements);
int32 __CFUNC DAQmxSetAIBridgePolyForwardCoeff(TaskHandle taskHandle, const char channel[], float64 *data, uInt32 arraySizeInElements);
int32 __CFUNC DAQmxResetAIBridgePolyForwardCoeff(TaskHandle taskHandle, const char channel[]);
//*** Set/Get functions for DAQmx_AI_Bridge_Poly_ReverseCoeff ***
int32 __CFUNC DAQmxGetAIBridgePolyReverseCoeff(TaskHandle taskHandle, const char channel[], float64 *data, uInt32 arraySizeInElements);
int32 __CFUNC DAQmxSetAIBridgePolyReverseCoeff(TaskHandle taskHandle, const char channel[], float64 *data, uInt32 arraySizeInElements);
int32 __CFUNC DAQmxResetAIBridgePolyReverseCoeff(TaskHandle taskHandle, const char channel[]);
//*** Set/Get functions for DAQmx_AI_Is_TEDS ***
int32 __CFUNC DAQmxGetAIIsTEDS(TaskHandle taskHandle, const char channel[], bool32 *data);
//*** Set/Get functions for DAQmx_AI_TEDS_Units ***
int32 __CFUNC DAQmxGetAITEDSUnits(TaskHandle taskHandle, const char channel[], char *data, uInt32 bufferSize);
//*** Set/Get functions for DAQmx_AI_Coupling ***
// Uses value set Coupling1
int32 __CFUNC DAQmxGetAICoupling(TaskHandle taskHandle, const char channel[], int32 *data);
int32 __CFUNC DAQmxSetAICoupling(TaskHandle taskHandle, const char channel[], int32 data);
int32 __CFUNC DAQmxResetAICoupling(TaskHandle taskHandle, const char channel[]);
//*** Set/Get functions for DAQmx_AI_Impedance ***
// Uses value set Impedance1
int32 __CFUNC DAQmxGetAIImpedance(TaskHandle taskHandle, const char channel[], float64 *data);
int32 __CFUNC DAQmxSetAIImpedance(TaskHandle taskHandle, const char channel[], float64 data);
int32 __CFUNC DAQmxResetAIImpedance(TaskHandle taskHandle, const char channel[]);
//*** Set/Get functions for DAQmx_AI_TermCfg ***
// Uses value set InputTermCfg
int32 __CFUNC DAQmxGetAITermCfg(TaskHandle taskHandle, const char channel[], int32 *data);
int32 __CFUNC DAQmxSetAITermCfg(TaskHandle taskHandle, const char channel[], int32 data);
int32 __CFUNC DAQmxResetAITermCfg(TaskHandle taskHandle, const char channel[]);
//*** Set/Get functions for DAQmx_AI_InputSrc ***
int32 __CFUNC DAQmxGetAIInputSrc(TaskHandle taskHandle, const char channel[], char *data, uInt32 bufferSize);
int32 __CFUNC DAQmxSetAIInputSrc(TaskHandle taskHandle, const char channel[], const char *data);
int32 __CFUNC DAQmxResetAIInputSrc(TaskHandle taskHandle, const char channel[]);
//*** Set/Get functions for DAQmx_AI_ResistanceCfg ***
// Uses value set ResistanceConfiguration
int32 __CFUNC DAQmxGetAIResistanceCfg(TaskHandle taskHandle, const char channel[], int32 *data);
int32 __CFUNC DAQmxSetAIResistanceCfg(TaskHandle taskHandle, const char channel[], int32 data);
int32 __CFUNC DAQmxResetAIResistanceCfg(TaskHandle taskHandle, const char channel[]);
//*** Set/Get functions for DAQmx_AI_LeadWireResistance ***
int32 __CFUNC DAQmxGetAILeadWireResistance(TaskHandle taskHandle, const char channel[], float64 *data);
int32 __CFUNC DAQmxSetAILeadWireResistance(TaskHandle taskHandle, const char channel[], float64 data);
int32 __CFUNC DAQmxResetAILeadWireResistance(TaskHandle taskHandle, const char channel[]);
//*** Set/Get functions for DAQmx_AI_Bridge_Cfg ***
// Uses value set BridgeConfiguration1
int32 __CFUNC DAQmxGetAIBridgeCfg(TaskHandle taskHandle, const char channel[], int32 *data);
int32 __CFUNC DAQmxSetAIBridgeCfg(TaskHandle taskHandle, const char channel[], int32 data);
int32 __CFUNC DAQmxResetAIBridgeCfg(TaskHandle taskHandle, const char channel[]);
//*** Set/Get functions for DAQmx_AI_Bridge_NomResistance ***
int32 __CFUNC DAQmxGetAIBridgeNomResistance(TaskHandle taskHandle, const char channel[], float64 *data);
int32 __CFUNC DAQmxSetAIBridgeNomResistance(TaskHandle taskHandle, const char channel[], float64 data);
int32 __CFUNC DAQmxResetAIBridgeNomResistance(TaskHandle taskHandle, const char channel[]);
//*** Set/Get functions for DAQmx_AI_Bridge_InitialVoltage ***
int32 __CFUNC DAQmxGetAIBridgeInitialVoltage(TaskHandle taskHandle, const char channel[], float64 *data);
int32 __CFUNC DAQmxSetAIBridgeInitialVoltage(TaskHandle taskHandle, const char channel[], float64 data);
int32 __CFUNC DAQmxResetAIBridgeInitialVoltage(TaskHandle taskHandle, const char channel[]);
//*** Set/Get functions for DAQmx_AI_Bridge_InitialRatio ***
int32 __CFUNC DAQmxGetAIBridgeInitialRatio(TaskHandle taskHandle, const char channel[], float64 *data);
int32 __CFUNC DAQmxSetAIBridgeInitialRatio(TaskHandle taskHandle, const char channel[], float64 data);
int32 __CFUNC DAQmxResetAIBridgeInitialRatio(TaskHandle taskHandle, const char channel[]);
//*** Set/Get functions for DAQmx_AI_Bridge_ShuntCal_Enable ***
int32 __CFUNC DAQmxGetAIBridgeShuntCalEnable(TaskHandle taskHandle, const char channel[], bool32 *data);
int32 __CFUNC DAQmxSetAIBridgeShuntCalEnable(TaskHandle taskHandle, const char channel[], bool32 data);
int32 __CFUNC DAQmxResetAIBridgeShuntCalEnable(TaskHandle taskHandle, const char channel[]);
//*** Set/Get functions for DAQmx_AI_Bridge_ShuntCal_Select ***
// Uses value set ShuntCalSelect
int32 __CFUNC DAQmxGetAIBridgeShuntCalSelect(TaskHandle taskHandle, const char channel[], int32 *data);
int32 __CFUNC DAQmxSetAIBridgeShuntCalSelect(TaskHandle taskHandle, const char channel[], int32 data);
int32 __CFUNC DAQmxResetAIBridgeShuntCalSelect(TaskHandle taskHandle, const char channel[]);
//*** Set/Get functions for DAQmx_AI_Bridge_ShuntCal_GainAdjust ***
int32 __CFUNC DAQmxGetAIBridgeShuntCalGainAdjust(TaskHandle taskHandle, const char channel[], float64 *data);
int32 __CFUNC DAQmxSetAIBridgeShuntCalGainAdjust(TaskHandle taskHandle, const char channel[], float64 data);
int32 __CFUNC DAQmxResetAIBridgeShuntCalGainAdjust(TaskHandle taskHandle, const char channel[]);
//*** Set/Get functions for DAQmx_AI_Bridge_ShuntCal_ShuntCalAResistance ***
int32 __CFUNC DAQmxGetAIBridgeShuntCalShuntCalAResistance(TaskHandle taskHandle, const char channel[], float64 *data);
int32 __CFUNC DAQmxSetAIBridgeShuntCalShuntCalAResistance(TaskHandle taskHandle, const char channel[], float64 data);
int32 __CFUNC DAQmxResetAIBridgeShuntCalShuntCalAResistance(TaskHandle taskHandle, const char channel[]);
//*** Set/Get functions for DAQmx_AI_Bridge_ShuntCal_ShuntCalAActualResistance ***
int32 __CFUNC DAQmxGetAIBridgeShuntCalShuntCalAActualResistance(TaskHandle taskHandle, const char channel[], float64 *data);
int32 __CFUNC DAQmxSetAIBridgeShuntCalShuntCalAActualResistance(TaskHandle taskHandle, const char channel[], float64 data);
int32 __CFUNC DAQmxResetAIBridgeShuntCalShuntCalAActualResistance(TaskHandle taskHandle, const char channel[]);
//*** Set/Get functions for DAQmx_AI_Bridge_Balance_CoarsePot ***
int32 __CFUNC DAQmxGetAIBridgeBalanceCoarsePot(TaskHandle taskHandle, const char channel[], int32 *data);
int32 __CFUNC DAQmxSetAIBridgeBalanceCoarsePot(TaskHandle taskHandle, const char channel[], int32 data);
int32 __CFUNC DAQmxResetAIBridgeBalanceCoarsePot(TaskHandle taskHandle, const char channel[]);
//*** Set/Get functions for DAQmx_AI_Bridge_Balance_FinePot ***
int32 __CFUNC DAQmxGetAIBridgeBalanceFinePot(TaskHandle taskHandle, const char channel[], int32 *data);
int32 __CFUNC DAQmxSetAIBridgeBalanceFinePot(TaskHandle taskHandle, const char channel[], int32 data);
int32 __CFUNC DAQmxResetAIBridgeBalanceFinePot(TaskHandle taskHandle, const char channel[]);
//*** Set/Get functions for DAQmx_AI_CurrentShunt_Loc ***
// Uses value set CurrentShuntResistorLocation1
int32 __CFUNC DAQmxGetAICurrentShuntLoc(TaskHandle taskHandle, const char channel[], int32 *data);
int32 __CFUNC DAQmxSetAICurrentShuntLoc(TaskHandle taskHandle, const char channel[], int32 data);
int32 __CFUNC DAQmxResetAICurrentShuntLoc(TaskHandle taskHandle, const char channel[]);
//*** Set/Get functions for DAQmx_AI_CurrentShunt_Resistance ***
int32 __CFUNC DAQmxGetAICurrentShuntResistance(TaskHandle taskHandle, const char channel[], float64 *data);
int32 __CFUNC DAQmxSetAICurrentShuntResistance(TaskHandle taskHandle, const char channel[], float64 data);
int32 __CFUNC DAQmxResetAICurrentShuntResistance(TaskHandle taskHandle, const char channel[]);
//*** Set/Get functions for DAQmx_AI_Excit_Src ***
// Uses value set ExcitationSource
int32 __CFUNC DAQmxGetAIExcitSrc(TaskHandle taskHandle, const char channel[], int32 *data);
int32 __CFUNC DAQmxSetAIExcitSrc(TaskHandle taskHandle, const char channel[], int32 data);
int32 __CFUNC DAQmxResetAIExcitSrc(TaskHandle taskHandle, const char channel[]);
//*** Set/Get functions for DAQmx_AI_Excit_Val ***
int32 __CFUNC DAQmxGetAIExcitVal(TaskHandle taskHandle, const char channel[], float64 *data);
int32 __CFUNC DAQmxSetAIExcitVal(TaskHandle taskHandle, const char channel[], float64 data);
int32 __CFUNC DAQmxResetAIExcitVal(TaskHandle taskHandle, const char channel[]);
//*** Set/Get functions for DAQmx_AI_Excit_UseForScaling ***
int32 __CFUNC DAQmxGetAIExcitUseForScaling(TaskHandle taskHandle, const char channel[], bool32 *data);
int32 __CFUNC DAQmxSetAIExcitUseForScaling(TaskHandle taskHandle, const char channel[], bool32 data);
int32 __CFUNC DAQmxResetAIExcitUseForScaling(TaskHandle taskHandle, const char channel[]);
//*** Set/Get functions for DAQmx_AI_Excit_UseMultiplexed ***
int32 __CFUNC DAQmxGetAIExcitUseMultiplexed(TaskHandle taskHandle, const char channel[], bool32 *data);
int32 __CFUNC DAQmxSetAIExcitUseMultiplexed(TaskHandle taskHandle, const char channel[], bool32 data);
int32 __CFUNC DAQmxResetAIExcitUseMultiplexed(TaskHandle taskHandle, const char channel[]);
//*** Set/Get functions for DAQmx_AI_Excit_ActualVal ***
int32 __CFUNC DAQmxGetAIExcitActualVal(TaskHandle taskHandle, const char channel[], float64 *data);
int32 __CFUNC DAQmxSetAIExcitActualVal(TaskHandle taskHandle, const char channel[], float64 data);
int32 __CFUNC DAQmxResetAIExcitActualVal(TaskHandle taskHandle, const char channel[]);
//*** Set/Get functions for DAQmx_AI_Excit_DCorAC ***
// Uses value set ExcitationDCorAC
int32 __CFUNC DAQmxGetAIExcitDCorAC(TaskHandle taskHandle, const char channel[], int32 *data);
int32 __CFUNC DAQmxSetAIExcitDCorAC(TaskHandle taskHandle, const char channel[], int32 data);
int32 __CFUNC DAQmxResetAIExcitDCorAC(TaskHandle taskHandle, const char channel[]);
//*** Set/Get functions for DAQmx_AI_Excit_VoltageOrCurrent ***
// Uses value set ExcitationVoltageOrCurrent
int32 __CFUNC DAQmxGetAIExcitVoltageOrCurrent(TaskHandle taskHandle, const char channel[], int32 *data);
int32 __CFUNC DAQmxSetAIExcitVoltageOrCurrent(TaskHandle taskHandle, const char channel[], int32 data);
int32 __CFUNC DAQmxResetAIExcitVoltageOrCurrent(TaskHandle taskHandle, const char channel[]);
//*** Set/Get functions for DAQmx_AI_ACExcit_Freq ***
int32 __CFUNC DAQmxGetAIACExcitFreq(TaskHandle taskHandle, const char channel[], float64 *data);
int32 __CFUNC DAQmxSetAIACExcitFreq(TaskHandle taskHandle, const char channel[], float64 data);
int32 __CFUNC DAQmxResetAIACExcitFreq(TaskHandle taskHandle, const char channel[]);
//*** Set/Get functions for DAQmx_AI_ACExcit_SyncEnable ***
int32 __CFUNC DAQmxGetAIACExcitSyncEnable(TaskHandle taskHandle, const char channel[], bool32 *data);
int32 __CFUNC DAQmxSetAIACExcitSyncEnable(TaskHandle taskHandle, const char channel[], bool32 data);
int32 __CFUNC DAQmxResetAIACExcitSyncEnable(TaskHandle taskHandle, const char channel[]);
//*** Set/Get functions for DAQmx_AI_ACExcit_WireMode ***
// Uses value set ACExcitWireMode
int32 __CFUNC DAQmxGetAIACExcitWireMode(TaskHandle taskHandle, const char channel[], int32 *data);
int32 __CFUNC DAQmxSetAIACExcitWireMode(TaskHandle taskHandle, const char channel[], int32 data);
int32 __CFUNC DAQmxResetAIACExcitWireMode(TaskHandle taskHandle, const char channel[]);
//*** Set/Get functions for DAQmx_AI_OpenThrmcplDetectEnable ***
int32 __CFUNC DAQmxGetAIOpenThrmcplDetectEnable(TaskHandle taskHandle, const char channel[], bool32 *data);
int32 __CFUNC DAQmxSetAIOpenThrmcplDetectEnable(TaskHandle taskHandle, const char channel[], bool32 data);
int32 __CFUNC DAQmxResetAIOpenThrmcplDetectEnable(TaskHandle taskHandle, const char channel[]);
//*** Set/Get functions for DAQmx_AI_Thrmcpl_LeadOffsetVoltage ***
int32 __CFUNC DAQmxGetAIThrmcplLeadOffsetVoltage(TaskHandle taskHandle, const char channel[], float64 *data);
int32 __CFUNC DAQmxSetAIThrmcplLeadOffsetVoltage(TaskHandle taskHandle, const char channel[], float64 data);
int32 __CFUNC DAQmxResetAIThrmcplLeadOffsetVoltage(TaskHandle taskHandle, const char channel[]);
//*** Set/Get functions for DAQmx_AI_Atten ***
int32 __CFUNC DAQmxGetAIAtten(TaskHandle taskHandle, const char channel[], float64 *data);
int32 __CFUNC DAQmxSetAIAtten(TaskHandle taskHandle, const char channel[], float64 data);
int32 __CFUNC DAQmxResetAIAtten(TaskHandle taskHandle, const char channel[]);
//*** Set/Get functions for DAQmx_AI_ProbeAtten ***
int32 __CFUNC DAQmxGetAIProbeAtten(TaskHandle taskHandle, const char channel[], float64 *data);
int32 __CFUNC DAQmxSetAIProbeAtten(TaskHandle taskHandle, const char channel[], float64 data);
int32 __CFUNC DAQmxResetAIProbeAtten(TaskHandle taskHandle, const char channel[]);
//*** Set/Get functions for DAQmx_AI_Lowpass_Enable ***
int32 __CFUNC DAQmxGetAILowpassEnable(TaskHandle taskHandle, const char channel[], bool32 *data);
int32 __CFUNC DAQmxSetAILowpassEnable(TaskHandle taskHandle, const char channel[], bool32 data);
int32 __CFUNC DAQmxResetAILowpassEnable(TaskHandle taskHandle, const char channel[]);
//*** Set/Get functions for DAQmx_AI_Lowpass_CutoffFreq ***
int32 __CFUNC DAQmxGetAILowpassCutoffFreq(TaskHandle taskHandle, const char channel[], float64 *data);
int32 __CFUNC DAQmxSetAILowpassCutoffFreq(TaskHandle taskHandle, const char channel[], float64 data);
int32 __CFUNC DAQmxResetAILowpassCutoffFreq(TaskHandle taskHandle, const char channel[]);
//*** Set/Get functions for DAQmx_AI_Lowpass_SwitchCap_ClkSrc ***
// Uses value set SourceSelection
int32 __CFUNC DAQmxGetAILowpassSwitchCapClkSrc(TaskHandle taskHandle, const char channel[], int32 *data);
[truncated: 409,603 more chars]
