# Supplementary material for: Optogenetics and electron tomography for structure-function analysis of cochlear ribbon synapses
Source: eLife. 2022 Dec 23;11:e79494. doi: 10.7554/eLife.79494 (PMC9908081; doi:10.7554/eLife.79494)
Supplement: Source code 3. — Related to Figure 3A. [file elife-79494-code3.zip › RS232ListBoxWrite.m]

function RS232ListBoxWrite
global guiInfo
c=clock;
isTime=[num2str(c(1)) '/' num2str(c(2)) '/' num2str(c(3)) ' ' num2str(c(4)) ':'  num2str(c(5)) ':'  num2str(c(6))];
guiInfo.ListBoxRS232info{guiInfo.ListBoxRS232infoPos}=[guiInfo.ListBoxRS232info{guiInfo.ListBoxRS232infoPos} ' - date ' isTime];
set(guiInfo.uiListBoxRS232info,'String',guiInfo.ListBoxRS232info,'Value',guiInfo.ListBoxRS232infoPos);
guiInfo.ListBoxRS232infoPos=guiInfo.ListBoxRS232infoPos+1;
