# Supplementary material for: Optogenetics and electron tomography for structure-function analysis of cochlear ribbon synapses
Source: eLife. 2022 Dec 23;11:e79494. doi: 10.7554/eLife.79494 (PMC9908081; doi:10.7554/eLife.79494)
Supplement: Source code 5. — Related to Figure 5C. [file elife-79494-code5.zip]

Archive with 32 entries (32 files):
- CallbackAccSelect.m
- CallbackAllOff.m
- CallbackAllOn.m
- CallbackCheckbox.m
- CallbackCheckboxChannel.m
- CallbackExit.m
- CallbackHPMcurserM.m
- CallbackHPMcurserM02.m
- CallbackHPMcurserP.m
- CallbackHPMcurserP02.m
- CallbackHPMcurserSlider.m
- CallbackHPMSliderTime.m
- CallbackHPMtimeM.m
- CallbackHPMtimeP.m
- CallbackListBoxLeica.m
- CallbackListBoxNI.m
- CallbackLoadData.m
- CallbackPrint.m
- CallbackSaveData.m
- CallbackSelectFilesLeica.m
- CallbackSelectFilesNI.m
- CallbackSelectPath.m
- doHPManalyse.m
- doPlotAllNIchannel.m
- HPManalyse.ini
- HPManalyse.m
- HPManalyse.prj
- HPMcurser.m
- HPMtime.m
- ini2struct.m
- loadLeicafiles.m
- loadNIfiles.m
