# Supplementary material for: Optogenetics and electron tomography for structure-function analysis of cochlear ribbon synapses
Source: eLife. 2022 Dec 23;11:e79494. doi: 10.7554/eLife.79494 (PMC9908081; doi:10.7554/eLife.79494)
Supplement: Source code 5. — Related to Figure 5C. [file elife-79494-code5.zip › CallbackAccSelect.m]

function CallbackAccSelect
global guiInfo

guiInfo.ui.accSelect=get(guiInfo.ui.accListBox,'Value');%display(guiInfo.ui.accSelect)
for j=1:guiInfo.ui.NI.NrOfFile
  if ismember(guiInfo.ui.accSelect,[1 2])
    set(guiInfo.p(j).acc,'YData',(guiInfo.NI.AllData(j).data(guiInfo.ui.accSelect,:)-mean(guiInfo.NI.AllData(j).data(guiInfo.ui.accSelect,:)))/guiInfo.p(j).acc_a);
  else
    set(guiInfo.p(j).acc,'YData',8*(guiInfo.NI.AllData(j).data(guiInfo.ui.accSelect,:)-mean(guiInfo.NI.AllData(j).data(guiInfo.ui.accSelect,:)))/guiInfo.p(j).acc_a);     
  end;
end;
for iFile=1:guiInfo.ui.Leica.NrOfFile  if get(guiInfo.ui.CheckBox(iFile),'Value') HPMtime(iFile); end; end;
for iFile=1:guiInfo.ui.NI.NrOfFile if get(guiInfo.ui.CheckBox(iFile),'Value') HPMtime(iFile); end; end;
