# Supplementary material for: Optogenetics and electron tomography for structure-function analysis of cochlear ribbon synapses
Source: eLife. 2022 Dec 23;11:e79494. doi: 10.7554/eLife.79494 (PMC9908081; doi:10.7554/eLife.79494)
Supplement: Source code 5. — Related to Figure 5C. [file elife-79494-code5.zip › CallbackAllOff.m]

function CallbackAllOff
global guiInfo
for iFile=1:guiInfo.ui.Leica.NrOfFile
  set(guiInfo.p(iFile).leicaP,'LineStyle','none');  % leica pressure
  set(guiInfo.p(iFile).leicaT,'LineStyle','none');  % leica temperatur
  set(guiInfo.p(iFile).leicaPTime,'Marker','none');
  set(guiInfo.p(iFile).leicaTTime,'Marker','none');
  set(guiInfo.ui.CheckBox(iFile),'Value',0);  
end;  
for iFile=1:guiInfo.ui.NI.NrOfFile  
  set(guiInfo.p(iFile).acc,'LineStyle','none');     % acc  
  set(guiInfo.p(iFile).extP,'LineStyle','none');    % ext pressure
  set(guiInfo.p(iFile).mic,'LineStyle','none');     % mic
  set(guiInfo.p(iFile).light,'LineStyle','none');   % light  
  set(guiInfo.p(iFile).extPCurser,'Marker','none');
  set(guiInfo.p(iFile).accCurser,'Marker','none');
  set(guiInfo.p(iFile).micCurser,'Marker','none');
  set(guiInfo.p(iFile).lightCurser,'Marker','none');  
  set(guiInfo.p(iFile).extPTime,'Marker','none');
  set(guiInfo.p(iFile).accTime,'Marker','none');
  set(guiInfo.p(iFile).micTime,'Marker','none');
  set(guiInfo.p(iFile).lightTime,'Marker','none');
  
  set(guiInfo.ui.CheckBox(iFile),'Value',0);    
end  
