# Supplementary material for: Optogenetics and electron tomography for structure-function analysis of cochlear ribbon synapses
Source: eLife. 2022 Dec 23;11:e79494. doi: 10.7554/eLife.79494 (PMC9908081; doi:10.7554/eLife.79494)
Supplement: Source code 5. — Related to Figure 5C. [file elife-79494-code5.zip › CallbackAllOn.m]

function CallbackAllOn
global guiInfo
for iFile=1:guiInfo.ui.Leica.NrOfFile  
  set(guiInfo.ui.CheckBox(iFile),'Value',1);
  set(guiInfo.p(iFile).leicaP,'LineStyle','-');  % leica pressure
  set(guiInfo.p(iFile).leicaT,'LineStyle','-');  % leica temperatur
  set(guiInfo.p(iFile).leicaPTime,'Marker','+');
  set(guiInfo.p(iFile).leicaTTime,'Marker','+');
end  
for iFile=1:guiInfo.ui.NI.NrOfFile    
  set(guiInfo.ui.CheckBox(iFile),'Value',1);
  set(guiInfo.p(iFile).acc,'LineStyle','-');    % acc  
  set(guiInfo.p(iFile).extP,'LineStyle','-');   % ext pressure
  set(guiInfo.p(iFile).mic,'LineStyle','-');    % mic
  set(guiInfo.p(iFile).light,'LineStyle','-');    % light
  set(guiInfo.p(iFile).extPCurser,'Marker','*');
  set(guiInfo.p(iFile).accCurser,'Marker','*');
  set(guiInfo.p(iFile).micCurser,'Marker','*');
  set(guiInfo.p(iFile).lightCurser,'Marker','*');  
  set(guiInfo.p(iFile).extPTime,'Marker','+');
  set(guiInfo.p(iFile).accTime,'Marker','+');
  set(guiInfo.p(iFile).micTime,'Marker','+');
  set(guiInfo.p(iFile).lightTime,'Marker','+');  
end
