# Supplementary material for: Optogenetics and electron tomography for structure-function analysis of cochlear ribbon synapses
Source: eLife. 2022 Dec 23;11:e79494. doi: 10.7554/eLife.79494 (PMC9908081; doi:10.7554/eLife.79494)
Supplement: Source code 5. — Related to Figure 5C. [file elife-79494-code5.zip › CallbackCheckbox.m]

function CallbackCheckbox
global guiInfo
for iFile=1:guiInfo.ui.Leica.NrOfFile  
  if get(guiInfo.ui.CheckBox(iFile),'Value')
    set(guiInfo.p(iFile).leicaP,'LineStyle','-');  % leica pressure
    set(guiInfo.p(iFile).leicaT,'LineStyle','-');  % leica temperatur
    set(guiInfo.p(iFile).leicaPTime,'Marker','+');
    set(guiInfo.p(iFile).leicaTTime,'Marker','+');
  else  
    set(guiInfo.p(iFile).leicaP,'LineStyle','none');  % leica pressure
    set(guiInfo.p(iFile).leicaT,'LineStyle','none');  % leica temperatur
    set(guiInfo.p(iFile).leicaPTime,'Marker','none');
    set(guiInfo.p(iFile).leicaTTime,'Marker','none');
  end
end  
for iFile=1:guiInfo.ui.Leica.NrOfFile  
  if get(guiInfo.ui.CheckBox(iFile),'Value')
    set(guiInfo.p(iFile).acc,'LineStyle','-');     % acc
    set(guiInfo.p(iFile).extP,'LineStyle','-');    % ext pressure
    set(guiInfo.p(iFile).mic,'LineStyle','-');     % mic
    set(guiInfo.p(iFile).light,'LineStyle','-');   % light
    set(guiInfo.p(iFile).extPCurser,'Marker','*');
    set(guiInfo.p(iFile).accCurser,'Marker','*');
    set(guiInfo.p(iFile).micCurser,'Marker','*');
    set(guiInfo.p(iFile).lightCurser,'Marker','*');    
    set(guiInfo.p(iFile).extPTime,'Marker','+');
    set(guiInfo.p(iFile).accTime,'Marker','+');
    set(guiInfo.p(iFile).micTime,'Marker','+');
    set(guiInfo.p(iFile).lightTime,'Marker','+');    
  else
    set(guiInfo.p(iFile).acc,'LineStyle','none');    % acc
    set(guiInfo.p(iFile).extP,'LineStyle','none');   % ext pressure
    set(guiInfo.p(iFile).mic,'LineStyle','none');    % mic
    set(guiInfo.p(iFile).light,'LineStyle','none');  % light    
    set(guiInfo.p(iFile).extPCurser,'Marker','none');
    set(guiInfo.p(iFile).accCurser,'Marker','none');
    set(guiInfo.p(iFile).micCurser,'Marker','none');
    set(guiInfo.p(iFile).lightCurser,'Marker','none');    
    set(guiInfo.p(iFile).extPTime,'Marker','none');
    set(guiInfo.p(iFile).accTime,'Marker','none');
    set(guiInfo.p(iFile).micTime,'Marker','none');
    set(guiInfo.p(iFile).lightTime,'Marker','none');    
  end
end  
