# Supplementary material for: Optogenetics and electron tomography for structure-function analysis of cochlear ribbon synapses
Source: eLife. 2022 Dec 23;11:e79494. doi: 10.7554/eLife.79494 (PMC9908081; doi:10.7554/eLife.79494)
Supplement: Source code 5. — Related to Figure 5C. [file elife-79494-code5.zip › CallbackCheckboxChannel.m]

function CallbackCheckbox
global guiInfo

for j=1:6
  for iFile=1:guiInfo.ui.Leica.NrOfFile 
    if get(guiInfo.ui.CheckBox(iFile),'Value')          
      if get(guiInfo.ui.CheckBoxChannel(j),'Value')      
        switch j
        case 1
          set(guiInfo.p(iFile).leicaP,'Visible','on');  % leica pressure
          set(guiInfo.p(iFile).leicaPTime,'Visible','on');    
        case 2
          set(guiInfo.p(iFile).leicaT,'Visible','on');  % leica temperatur
          set(guiInfo.p(iFile).leicaTTime,'Visible','on');
        case 3
          set(guiInfo.p(iFile).acc,'Visible','on');     % acc
          set(guiInfo.p(iFile).accCurser,'Visible','on');
          set(guiInfo.p(iFile).accTime,'Visible','on');        
        case 4
          set(guiInfo.p(iFile).extP,'Visible','on');    % ext pressure
          set(guiInfo.p(iFile).extPCurser,'Visible','on');
          set(guiInfo.p(iFile).extPTime,'Visible','on');        
        case 5
          set(guiInfo.p(iFile).mic,'Visible','on');     % mic
          set(guiInfo.p(iFile).micCurser,'Visible','on');        
          set(guiInfo.p(iFile).micTime,'Visible','on');        
        case 6
          set(guiInfo.p(iFile).light,'Visible','on');   % light
          set(guiInfo.p(iFile).lightCurser,'Visible','on');            
          set(guiInfo.p(iFile).lightTime,'Visible','on');
        end  
      else  
        switch j
        case 1
          set(guiInfo.p(iFile).leicaP,'Visible','off');  % leica pressure
          set(guiInfo.p(iFile).leicaPTime,'Visible','off');    
        case 2
          set(guiInfo.p(iFile).leicaT,'Visible','off');  % leica temperatur
          set(guiInfo.p(iFile).leicaTTime,'Visible','off');
        case 3
          set(guiInfo.p(iFile).acc,'Visible','off');     % acc
          set(guiInfo.p(iFile).accCurser,'Visible','off');
          set(guiInfo.p(iFile).accTime,'Visible','off');        
        case 4
          set(guiInfo.p(iFile).extP,'Visible','off');    % ext pressure
          set(guiInfo.p(iFile).extPCurser,'Visible','off');
          set(guiInfo.p(iFile).extPTime,'Visible','off');        
        case 5
          set(guiInfo.p(iFile).mic,'Visible','off');     % mic
          set(guiInfo.p(iFile).micCurser,'Visible','off');        
          set(guiInfo.p(iFile).micTime,'Visible','off');        
        case 6
          set(guiInfo.p(iFile).light,'Visible','off');   % light
          set(guiInfo.p(iFile).lightCurser,'Visible','off');            
          set(guiInfo.p(iFile).lightTime,'Visible','off');
        end  
      end
    end  
  end
end  
