# Supplementary material for: Optogenetics and electron tomography for structure-function analysis of cochlear ribbon synapses
Source: eLife. 2022 Dec 23;11:e79494. doi: 10.7554/eLife.79494 (PMC9908081; doi:10.7554/eLife.79494)
Supplement: Source code 5. — Related to Figure 5C. [file elife-79494-code5.zip › CallbackHPMcurserP02.m]

function CallbackHPMcurserP02
global guiInfo

for iFile=1:guiInfo.ui.Leica.NrOfFile  
  if get(guiInfo.ui.CheckBox(iFile),'Value')
    guiInfo.Pos(iFile).Curser=guiInfo.Pos(iFile).Curser+0.2; HPMcurser(iFile);
  end;
end;
for iFile=1:guiInfo.ui.NI.NrOfFile  
  if get(guiInfo.ui.CheckBox(iFile),'Value')
    guiInfo.Pos(iFile).Curser=guiInfo.Pos(iFile).Curser+0.2; HPMcurser(iFile);
  end;
end;
