# Supplementary material for: Optogenetics and electron tomography for structure-function analysis of cochlear ribbon synapses
Source: eLife. 2022 Dec 23;11:e79494. doi: 10.7554/eLife.79494 (PMC9908081; doi:10.7554/eLife.79494)
Supplement: Source code 5. — Related to Figure 5C. [file elife-79494-code5.zip › CallbackListBoxLeica.m]

function CallbackListBoxLeica
global guiInfo
set(guiInfo.ui.ListBoxNI,'Value',get(guiInfo.ui.ListBoxLeica,'Value')); drawnow;
