# Supplementary material for: Optogenetics and electron tomography for structure-function analysis of cochlear ribbon synapses
Source: eLife. 2022 Dec 23;11:e79494. doi: 10.7554/eLife.79494 (PMC9908081; doi:10.7554/eLife.79494)
Supplement: Source code 5. — Related to Figure 5C. [file elife-79494-code5.zip › CallbackLoadData.m]

function CallbackLoadData
global guiInfo

isBackgroundColor=get(guiInfo.ui.HPMloadData,'BackgroundColor');set(guiInfo.ui.HPMloadData,'BackgroundColor',[0.8 0 0]); pause(1);
k=strfind(guiInfo.path,'\'); fname=fullfile(guiInfo.path,['HPMresult' guiInfo.path(k(size(k,2))+1:size(guiInfo.path,2)) '.xls']);
if (exist(fname)>0)
  display('->Load XLS resultData');
  [guiInfo.XLS.HPMdata guiInfo.XLS.HPMtxt]=xlsread(fname,'HPM'); 
  for ipos=1:size(guiInfo.Pos,2)
    f=cell2mat(strfind(guiInfo.XLS.HPMtxt(ipos+2,2),guiInfo.ui.NI.File(ipos)));
    if (f>0) guiInfo.Pos(ipos).Curser=guiInfo.XLS.HPMdata(ipos+2,5); HPMcurser(ipos); end;  
  end;
else
  display('no excel result file');
end
set(guiInfo.ui.HPMloadData,'BackgroundColor',isBackgroundColor);
