# Supplementary material for: Optogenetics and electron tomography for structure-function analysis of cochlear ribbon synapses
Source: eLife. 2022 Dec 23;11:e79494. doi: 10.7554/eLife.79494 (PMC9908081; doi:10.7554/eLife.79494)
Supplement: Source code 5. — Related to Figure 5C. [file elife-79494-code5.zip › CallbackPrint.m]

function CallbackPrint
global guiInfo

isBackgroundColor=get(guiInfo.ui.LeicaPrintPDF,'BackgroundColor');set(guiInfo.ui.LeicaPrintPDF,'BackgroundColor',[0.8 0 0]); pause(1);
k=strfind(guiInfo.path,'\'); 
fname=fullfile(guiInfo.path,['HPMdata' guiInfo.path(k(size(k,2))+1:size(guiInfo.path,2)) '.pdf']); 
set(guiInfo.ui.fdata,'PaperOrientation','landscape');
print(guiInfo.ui.fdata,'-dpdf','-r600','-bestfit',fname);

k=strfind(guiInfo.path,'\'); 
fname=fullfile(guiInfo.path,['HPM' guiInfo.path(k(size(k,2))+1:size(guiInfo.path,2)) '.pdf']); 
print(guiInfo.ui.fLeica,'-dpdf','-r600','-bestfit',fname);
set(guiInfo.ui.LeicaPrintPDF,'BackgroundColor',isBackgroundColor);
