# Supplementary material for: Optogenetics and electron tomography for structure-function analysis of cochlear ribbon synapses
Source: eLife. 2022 Dec 23;11:e79494. doi: 10.7554/eLife.79494 (PMC9908081; doi:10.7554/eLife.79494)
Supplement: Source code 5. — Related to Figure 5C. [file elife-79494-code5.zip › CallbackSaveData.m]

function CallbackSaveData
global guiInfo

clear XLSArray

isBackgroundColor=get(guiInfo.ui.HPMsaveData,'BackgroundColor');set(guiInfo.ui.HPMsaveData,'BackgroundColor',[0.8 0 0]); pause(1);
warning( 'off', 'MATLAB:xlswrite:AddSheet' ) ;
k=strfind(guiInfo.path,'\'); fname=fullfile(guiInfo.path,['HPMresult' guiInfo.path(k(size(k,2))+1:size(guiInfo.path,2)) '.xls']);

if isfield(guiInfo,'path')
  XLSArray(1,1)={'HPMresult'};
  XLSArray(1,2)={'NrOfFiles'};
  if (guiInfo.ui.NI.NrOfFile==1) iposSize=size(guiInfo.ui.NI.File,1); else iposSize=size(guiInfo.ui.NI.File,2); end;
  XLSArray(1,3)={iposSize};
  
  XLSArray(2,1)={'Nr'};
  if isfield(guiInfo,'ui')
    if isfield(guiInfo.ui,'NI')
      if isfield(guiInfo.ui.NI,'File')
        XLSArray(2,2)={'NIfile'};
        if (guiInfo.ui.NI.NrOfFile==1) iposSize=size(guiInfo.ui.NI.File,1); else iposSize=size(guiInfo.ui.NI.File,2); end;
        for ipos=1:iposSize
          XLSArray(ipos+2,1)={ipos};
          if (guiInfo.ui.NI.NrOfFile==1)
            XLSArray(ipos+2,2)=cellstr(guiInfo.ui.NI.File);
          else
            XLSArray(ipos+2,2)=guiInfo.ui.NI.File(ipos);
          end
        end
      end
    end  
  end
  if isfield(guiInfo,'ui')
    if isfield(guiInfo.ui,'Leica')
      if isfield(guiInfo.ui.Leica,'File')
        XLSArray(2,3)={'LeicaFile'};
        XLSArray(2,4)={'LeicaDateTime'};    
        if (guiInfo.ui.Leica.NrOfFile==1) iposSize=size(guiInfo.ui.Leica.File,1); else iposSize=size(guiInfo.ui.Leica.File,2); end
        for ipos=1:iposSize
          if (guiInfo.ui.Leica.NrOfFile==1)
             XLSArray(ipos+2,3)=cellstr(guiInfo.ui.Leica.File);
             XLSArray(ipos+2,4)=cellstr(guiInfo.Leica.Header.headerStr(1).s(1:size(guiInfo.Leica.Header(ipos).headerStr(1).s,2)-1));             
          else  
            XLSArray(ipos+2,3)=guiInfo.ui.Leica.File(ipos);            
            XLSArray(ipos+2,4)={guiInfo.Leica.Header(ipos).headerStr(1).s(1:size(guiInfo.Leica.Header(ipos).headerStr(1).s,2)-1)};
          end  
        end  
      end 
      if isfield(guiInfo,'Pos')
        XLSArray(2,5)={'CursorPos'};    
        for ipos=1:size(guiInfo.Pos,2)
          XLSArray(ipos+2,5)={guiInfo.Pos(ipos).Curser};
        end
      end 
    end
  end  
  if isfield(guiInfo,'NI')
    if isfield(guiInfo.NI,'AllData')
      if isfield(guiInfo.NI.AllData,'header')
        XLSArray(2,6)={'DelayHPM'};
        XLSArray(2,7)={'StimTime'};
        XLSArray(2,8)={'Time 0�'};
        XLSArray(2,9)={'Time 20�'};
        XLSArray(2,10)={'Ilum'};
        XLSArray(2,11)={'LightSource'};
        XLSArray(2,12)={'StimMode'};    
        XLSArray(2,13)={'IDVal'};
        for ipos=1:size(guiInfo.Pos,2)
          XLSArray(ipos+2,6)={guiInfo.NI.AllData(ipos).header.DelayHPM};
          XLSArray(ipos+2,7)={guiInfo.NI.AllData(ipos).header.StimTime};
          pos=1; for jpos=1:size(guiInfo.Leica.Time,1) if (guiInfo.Leica.Temp(jpos,ipos)>0) pos=jpos; end; end; XLSArray(ipos+2,8)={guiInfo.Leica.Time(pos,ipos)};
          pos=1; for jpos=1:size(guiInfo.Leica.Time,1) if (guiInfo.Leica.Temp(jpos,ipos)>-20) pos=jpos; end; end; XLSArray(ipos+2,9)={guiInfo.Leica.Time(pos,ipos)};
          XLSArray(ipos+2,10)={guiInfo.NI.AllData(ipos).header.Ilum};
          XLSArray(ipos+2,11)={guiInfo.NI.AllData(ipos).header.LightSource};
          XLSArray(ipos+2,12)={guiInfo.NI.AllData(ipos).header.StimMode};
          XLSArray(ipos+2,13)={guiInfo.NI.AllData(ipos).header.IDVal};
        end
      end  
    end
  end  
  if isfield(guiInfo,'Leica')
    XLSArray(2,14)={'rTime'};
    XLSArray(2,15)={'sPT'};
    XLSArray(2,16)={'hpDwell'};
    XLSArray(2,17)={'CoolingRate'};
    for ipos=1:size(guiInfo.Leica.rTime,2)
      XLSArray(ipos+2,14)={guiInfo.Leica.rTime(ipos)};
      XLSArray(ipos+2,15)={guiInfo.Leica.sPT(ipos)};
      XLSArray(ipos+2,16)={guiInfo.Leica.hpDwell(ipos)};
      XLSArray(ipos+2,17)={guiInfo.Leica.CoolingRate(ipos)};
    end;
  end;  
  display(['fname ' fname]); xlswrite(fname,XLSArray,'HPM');   
end
set(guiInfo.ui.HPMsaveData,'BackgroundColor',isBackgroundColor);
