# Supplementary material for: Optogenetics and electron tomography for structure-function analysis of cochlear ribbon synapses
Source: eLife. 2022 Dec 23;11:e79494. doi: 10.7554/eLife.79494 (PMC9908081; doi:10.7554/eLife.79494)
Supplement: Source code 5. — Related to Figure 5C. [file elife-79494-code5.zip › CallbackSelectFilesLeica.m]

function CallbackSelectFilesLeica
global guiInfo

[FileNames PathNames]=uigetfile(fullfile(guiInfo.path,'*.xls'), 'load MultiSelect:','MultiSelect','on'); 
if ~isequal(FileNames, 0)
  guiInfo.ui.Leica.listInfo=FileNames; 
  guiInfo.ui.Leica.File=fullfile(PathNames,FileNames); 
  guiInfo.ui.Leica.fName=FileNames; 
  set(guiInfo.ui.ListBoxLeica,'String',guiInfo.ui.Leica.listInfo,'Value',1); drawnow;
  loadLeicafiles;
else
  set(guiInfo.ui.ListBoxLeica,'String','no Files'); drawnow;
end;  
  
