# Supplementary material for: Optogenetics and electron tomography for structure-function analysis of cochlear ribbon synapses
Source: eLife. 2022 Dec 23;11:e79494. doi: 10.7554/eLife.79494 (PMC9908081; doi:10.7554/eLife.79494)
Supplement: Source code 5. — Related to Figure 5C. [file elife-79494-code5.zip › CallbackSelectFilesNI.m]

function CallbackSelectFilesNI
global guiInfo
[FileNames PathNames]=uigetfile(fullfile(guiInfo.path,'*.mat'),'load MultiSelect:','MultiSelect','on'); 

if ~isequal(FileNames, 0)
  guiInfo.ui.NI.listInfo=FileNames; 
  guiInfo.ui.NI.fName=FileNames; 
  guiInfo.ui.NI.File=fullfile(PathNames,FileNames); 
  set(guiInfo.ui.ListBoxNI,'String',guiInfo.ui.NI.listInfo,'Value',1); drawnow;
  loadNIfiles;
else
  set(guiInfo.ui.ListBoxNI,'String','no Files'); drawnow;
end;  
