# Supplementary material for: Optogenetics and electron tomography for structure-function analysis of cochlear ribbon synapses
Source: eLife. 2022 Dec 23;11:e79494. doi: 10.7554/eLife.79494 (PMC9908081; doi:10.7554/eLife.79494)
Supplement: Source code 5. — Related to Figure 5C. [file elife-79494-code5.zip › CallbackSelectPath.m]

function CallbackSelectPath
global guiInfo
tmp=uigetdir(guiInfo.path);
if ~isequal(tmp, 0)
  guiInfo.path=tmp; set(guiInfo.ui.SelectPathInfo,'String',guiInfo.path);
end;  
