# Supplementary material for: Optogenetics and electron tomography for structure-function analysis of cochlear ribbon synapses
Source: eLife. 2022 Dec 23;11:e79494. doi: 10.7554/eLife.79494 (PMC9908081; doi:10.7554/eLife.79494)
Supplement: Source code 5. — Related to Figure 5C. [file elife-79494-code5.zip › doPlotAllNIchannel.m]

function doPlotAllNIchannel
global guiInfo

%NIdata
guiInfo.ui.fNIdata=figure('NumberTitle','off','Name','NIdata','Units','normal','Position',[0.2 0.2 0.7 0.7]);

for i=1:8
  subplot(2,4,i);hold on;
  for j=1:guiInfo.ui.NI.NrOfFile
    isColorIntens=1-(j/guiInfo.ui.NI.NrOfFile/2); if get(guiInfo.ui.CheckBox(j),'Value') plot(guiInfo.NI.time,guiInfo.NI.AllData(j).data(i,:),'Color',[0 isColorIntens isColorIntens]); end;
  end;
  hold off;
  title(cell2mat(guiInfo.NI.AllData(1).header.legend(i))); xlabel('msec');
end  
