# Supplementary material for: Optogenetics and electron tomography for structure-function analysis of cochlear ribbon synapses
Source: eLife. 2022 Dec 23;11:e79494. doi: 10.7554/eLife.79494 (PMC9908081; doi:10.7554/eLife.79494)
Supplement: Source code 5. — Related to Figure 5C. [file elife-79494-code5.zip › HPManalyse.ini]

#info 
user=default
[gui]
datapath = W:\home\rchakra\Opto\Freezings
#datapath = W:\home\rchakra\Opto\Freezings\2018-5-25
