# Supplementary material for: Optogenetics and electron tomography for structure-function analysis of cochlear ribbon synapses
Source: eLife. 2022 Dec 23;11:e79494. doi: 10.7554/eLife.79494 (PMC9908081; doi:10.7554/eLife.79494)
Supplement: Source code 5. — Related to Figure 5C. [file elife-79494-code5.zip › HPManalyse.m]

clc;
clear all;
close all;
global guiInfo
%{
path='W:\home\rchakra\Opto\Freezings\2017-4-19';
HPMFile=['HPM-2017-4-19-13-16-39';'HPM-2017-4-19-13-23-22';'HPM-2017-4-19-13-27-9 ';'HPM-2017-4-19-14-10-17';'HPM-2017-4-19-14-23-16';'HPM-2017-4-19-14-43-48';'HPM-2017-4-19-14-56-38'];
XLSFile=['149';'150';'151';'152';'153';'154';'155'];
%}
%{
path='W:\home\rchakra\Opto\Freezings\2018-2-16\calc'; 
HPMFile=['HPM-2018-2-16-13-2-24 ';'HPM-2018-2-16-13-11-25';'HPM-2018-2-16-13-16-18';'HPM-2018-2-16-13-19-48']; 
XLSFile=['005';'006';'007';'008'];
%}
%{
path='W:\home\rchakra\Opto\Freezings\2018-5-9';
HPMFile=[ 'HPM-2018-5-9-14-45-24 ';
          'HPM-2018-5-9-14-48-49 ';
          'HPM-2018-5-9-14-52-20 ';
          'HPM-2018-5-9-14-55-41 ';
          'HPM-2018-5-9-14-59-23 ';
          'HPM-2018-5-9-15-3-8   ';
          ]
XLSFile=['059';'060';'061';'062';'063';'064'];
%}
%{
path='W:\home\rchakra\Opto\Freezings\2018-5-25';
HPMFile=['HPM-2018-5-25-12-35-20';
         'HPM-2018-5-25-12-38-29';
         'HPM-2018-5-25-12-41-54';
         'HPM-2018-5-25-12-45-14';
         'HPM-2018-5-25-13-34-5 ';
         'HPM-2018-5-25-13-53-0 ';
         'HPM-2018-5-25-14-3-42 ';
         'HPM-2018-5-25-14-17-46';
         'HPM-2018-5-25-14-33-44';
         'HPM-2018-5-25-15-4-34 ';
         'HPM-2018-5-25-15-15-57';
         ]
XLSFile=['074';'075';'076';'077';'078';'079';'080';'081';'082';'083';'084'];
%}
%{
guiInfo.path='W:\home\rchakra\Opto\Freezings\2018-6-1';
guiInfo.HPMFile=[ 'HPM-2018-6-1-12-56-41';
          'HPM-2018-6-1-13-1-54 ';
          'HPM-2018-6-1-13-32-2 ';
          'HPM-2018-6-1-13-42-25';
          'HPM-2018-6-1-13-55-29';
          'HPM-2018-6-1-14-6-41 ';
          ];
guiInfo.XLSFile=['097';'098';'099';'100';'101';'102'];
%}
%{
guiInfo.path='W:\home\rchakra\Opto\Freezings\2018-6-21';

guiInfo.HPMFile=[ 'HPM-2018-6-21-11-28-21';
                  'HPM-2018-6-21-11-31-33';
                  'HPM-2018-6-21-11-34-55';
                  'HPM-2018-6-21-11-38-7 ';
                  'HPM-2018-6-21-11-41-41';
                  'HPM-2018-6-21-12-43-47';
                  'HPM-2018-6-21-12-58-55';
                  'HPM-2018-6-21-13-36-13';
                  'HPM-2018-6-21-13-50-29';
                  'HPM-2018-6-21-17-0-2  ';
                  'HPM-2018-6-21-17-3-49 ';
                  'HPM-2018-6-21-17-7-30 ';
                  'HPM-2018-6-21-17-14-6 ';
                  'HPM-2018-6-21-17-27-7 ';
                  ];
guiInfo.XLSFile=['110';'111';'112';'113';'114';'115';'116';'117';'118';'119';'120';'121';'122';'123'];

check data W:\home\rchakra\Opto\Freezings\2017-9-14 

check data W:\home\rchakra\Opto\Freezings\2018-2-21

%}

guiInfo.ui.fGUI=figure('NumberTitle','off','Name','HPM V1.1','Units','normal','Position',[0.1 0.1 0.5 0.5]);

%path
guiInfo.path=''; guiInfo.ui.iniFileName=[pwd '\HPManalyse.ini'];

if (exist(guiInfo.ui.iniFileName)>0)
  INI=ini2struct(guiInfo.ui.iniFileName); 
  if isfield(INI,'user') display(['->user:  ' INI.user]); end
  if isfield(INI.gui,'datapath') display(['->gui->datapath  ' INI.gui.datapath]); guiInfo.path=INI.gui.datapath; end;
end;  

guiInfo.ui.xPos=0.1;guiInfo.ui.yPos=0.9;guiInfo.ui.bx=0.1;guiInfo.ui.by=0.05;
guiInfo.ui.SelectPath = uicontrol('Style','pushbutton','String','path','Units','normal','Position',[guiInfo.ui.xPos guiInfo.ui.yPos guiInfo.ui.bx guiInfo.ui.by],'Callback','CallbackSelectPath;');
guiInfo.ui.xPos=guiInfo.ui.xPos+0.1;
guiInfo.ui.SelectPathInfo=uicontrol('Style','Text','String',guiInfo.path,'Units','normal','Position',[guiInfo.ui.xPos guiInfo.ui.yPos 0.3 guiInfo.ui.by]);  

%FilesNI
guiInfo.ui.xPos=0.1;guiInfo.ui.yPos=0.8;
guiInfo.ui.SelectFilesNI=uicontrol('Style','pushbutton','String','files NI','Units','normal','Position',[guiInfo.ui.xPos guiInfo.ui.yPos guiInfo.ui.bx guiInfo.ui.by],'Callback','CallbackSelectFilesNI;');

%FilesLeica
guiInfo.ui.xPos=guiInfo.ui.xPos+0.45;
guiInfo.ui.SelectFilesLeica=uicontrol('Style','pushbutton','String','files Leica','Units','normal','Position',[guiInfo.ui.xPos guiInfo.ui.yPos guiInfo.ui.bx guiInfo.ui.by],'Callback','CallbackSelectFilesLeica;');

%ListBox
guiInfo.ui.xPos=0.1;guiInfo.ui.yPos=0.27;
guiInfo.ui.ListBoxNI=uicontrol('Style','Listbox','Units','normal','Position',[guiInfo.ui.xPos guiInfo.ui.yPos 0.4 0.5],'Callback','CallbackListBoxNI');
guiInfo.ui.xPos=guiInfo.ui.xPos+0.45;
guiInfo.ui.ListBoxLeica=uicontrol('Style','Listbox','Units','normal','Position',[guiInfo.ui.xPos guiInfo.ui.yPos 0.4 0.5],'Callback','CallbackListBoxLeica');

%pushbutton
guiInfo.ui.xPos=0.1;guiInfo.ui.yPos=0.01;
guiInfo.ui.Exit = uicontrol('Style','pushbutton','String','exit' ,'Units','normal','Position',[guiInfo.ui.xPos guiInfo.ui.yPos guiInfo.ui.bx guiInfo.ui.by],'Callback','CallbackExit;');
guiInfo.ui.yPos=guiInfo.ui.yPos+0.08;
guiInfo.ui.Display = uicontrol('Style','pushbutton','String','display' ,'Units','normal','Position',[guiInfo.ui.xPos guiInfo.ui.yPos guiInfo.ui.bx guiInfo.ui.by],'Callback','doHPManalyse;');
