# Supplementary material for: Optogenetics and electron tomography for structure-function analysis of cochlear ribbon synapses
Source: eLife. 2022 Dec 23;11:e79494. doi: 10.7554/eLife.79494 (PMC9908081; doi:10.7554/eLife.79494)
Supplement: Source code 5. — Related to Figure 5C. [file elife-79494-code5.zip › HPManalyse.prj]

<deployment-project plugin="plugin.ezdeploy" plugin-version="1.0">
  <configuration build-checksum="1738123724" file="W:\public\Software\Matlab\ghoch\matlab-files\OptoGeneticMain\HPM\HPManalyse\HPManalyse.prj" location="W:\public\Software\Matlab\ghoch\matlab-files\OptoGeneticMain\HPM\HPManalyse" name="HPManalyse" preferred-package-location="W:\public\Software\Matlab\ghoch\matlab-files\OptoGeneticMain\HPM\HPManalyse\HPManalyse\for_redistribution" preferred-package-type="package.type.exe" target="target.ezdeploy.standalone" target-name="Application Compiler">
    <param.appname>HPManalyse</param.appname>
    <param.icon />
    <param.icons />
    <param.version>1.1</param.version>
    <param.authnamewatermark />
    <param.email />
    <param.company />
    <param.summary />
    <param.description />
    <param.screenshot />
    <param.guid />
    <param.installpath.string>\HPManalyse\</param.installpath.string>
    <param.installpath.combo>option.installpath.programfiles</param.installpath.combo>
    <param.logo />
    <param.install.notes />
    <param.target.install.notes />
    <param.intermediate>${PROJECT_ROOT}\HPManalyse\for_testing</param.intermediate>
    <param.files.only>${PROJECT_ROOT}\HPManalyse\for_redistribution_files_only</param.files.only>
    <param.output>${PROJECT_ROOT}\HPManalyse\for_redistribution</param.output>
    <param.logdir>${PROJECT_ROOT}\HPManalyse</param.logdir>
    <param.enable.clean.build>false</param.enable.clean.build>
    <param.user.defined.mcr.options />
    <param.embed.ctf>true</param.embed.ctf>
    <param.target.type>subtarget.standalone</param.target.type>
    <param.support.packages />
    <param.web.mcr>true</param.web.mcr>
    <param.package.mcr>false</param.package.mcr>
    <param.no.mcr>false</param.no.mcr>
    <param.web.mcr.name>MyAppInstaller_web</param.web.mcr.name>
    <param.package.mcr.name>MyAppInstaller_mcr</param.package.mcr.name>
    <param.no.mcr.name>MyAppInstaller_app</param.no.mcr.name>
    <param.windows.command.prompt>true</param.windows.command.prompt>
    <param.create.log>false</param.create.log>
    <param.log.file />
    <unset>
      <param.icon />
      <param.icons />
      <param.authnamewatermark />
      <param.email />
      <param.company />
      <param.summary />
      <param.description />
      <param.screenshot />
      <param.guid />
      <param.installpath.string />
      <param.installpath.combo />
      <param.logo />
      <param.target.install.notes />
      <param.intermediate />
      <param.files.only />
      <param.output />
      <param.logdir />
      <param.enable.clean.build />
      <param.user.defined.mcr.options />
      <param.embed.ctf />
      <param.target.type />
      <param.support.packages />
      <param.web.mcr />
      <param.package.mcr />
      <param.no.mcr />
      <param.web.mcr.name />
      <param.package.mcr.name />
      <param.no.mcr.name />
      <param.windows.command.prompt />
      <param.create.log />
      <param.log.file />
    </unset>
    <fileset.main>
      <file>${PROJECT_ROOT}\HPManalyse.m</file>
    </fileset.main>
    <fileset.resources>
      <file>${PROJECT_ROOT}\CallbackAccSelect.m</file>
      <file>${PROJECT_ROOT}\CallbackAllOff.m</file>
      <file>${PROJECT_ROOT}\CallbackAllOn.m</file>
      <file>${PROJECT_ROOT}\CallbackCheckbox.m</file>
      <file>${PROJECT_ROOT}\CallbackExit.m</file>
      <file>${PROJECT_ROOT}\CallbackHPMcurserM.m</file>
      <file>${PROJECT_ROOT}\CallbackHPMcurserM02.m</file>
      <file>${PROJECT_ROOT}\CallbackHPMcurserP.m</file>
      <file>${PROJECT_ROOT}\CallbackHPMcurserP02.m</file>
      <file>${PROJECT_ROOT}\CallbackHPMcurserSlider.m</file>
      <file>${PROJECT_ROOT}\CallbackHPMSliderTime.m</file>
      <file>${PROJECT_ROOT}\CallbackHPMtimeM.m</file>
      <file>${PROJECT_ROOT}\CallbackHPMtimeP.m</file>
      <file>${PROJECT_ROOT}\CallbackListBoxLeica.m</file>
      <file>${PROJECT_ROOT}\CallbackListBoxNI.m</file>
      <file>${PROJECT_ROOT}\CallbackLoadData.m</file>
      <file>${PROJECT_ROOT}\CallbackPrint.m</file>
      <file>${PROJECT_ROOT}\CallbackSaveData.m</file>
      <file>${PROJECT_ROOT}\CallbackSelectFilesLeica.m</file>
      <file>${PROJECT_ROOT}\CallbackSelectFilesNI.m</file>
      <file>${PROJECT_ROOT}\CallbackSelectPath.m</file>
      <file>${PROJECT_ROOT}\doHPManalyse.m</file>
      <file>${PROJECT_ROOT}\doPlotAllNIchannel.m</file>
      <file>${PROJECT_ROOT}\HPManalyse.m</file>
      <file>${PROJECT_ROOT}\HPMcurser.m</file>
      <file>${PROJECT_ROOT}\HPMtime.m</file>
      <file>${PROJECT_ROOT}\ini2struct.m</file>
      <file>${PROJECT_ROOT}\loadLeicafiles.m</file>
      <file>${PROJECT_ROOT}\loadNIfiles.m</file>
    </fileset.resources>
    <fileset.package>
      <file>${PROJECT_ROOT}\HPManalyse.ini</file>
    </fileset.package>
    <fileset.depfun />
    <build-deliverables>
      <file location="${PROJECT_ROOT}\HPManalyse\for_testing" name="HPManalyse.exe" optional="false">W:\public\Software\Matlab\ghoch\matlab-files\OptoGeneticMain\HPM\HPManalyse\HPManalyse\for_testing\HPManalyse.exe</file>
      <file location="${PROJECT_ROOT}\HPManalyse\for_testing" name="readme.txt" optional="true">W:\public\Software\Matlab\ghoch\matlab-files\OptoGeneticMain\HPM\HPManalyse\HPManalyse\for_testing\readme.txt</file>
      <file location="${PROJECT_ROOT}\HPManalyse\for_testing" name="splash.png" optional="false">W:\public\Software\Matlab\ghoch\matlab-files\OptoGeneticMain\HPM\HPManalyse\HPManalyse\for_testing\splash.png</file>
    </build-deliverables>
    <workflow />
    <matlab>
      <root>C:\Program Files\MATLAB\R2016b</root>
      <toolboxes />
    </matlab>
    <platform>
      <unix>false</unix>
      <mac>false</mac>
      <windows>true</windows>
      <win2k>false</win2k>
      <winxp>false</winxp>
      <vista>false</vista>
      <linux>false</linux>
      <solaris>false</solaris>
      <osver>6.2</osver>
      <os32>false</os32>
      <os64>true</os64>
      <arch>win64</arch>
      <matlab>true</matlab>
    </platform>
  </configuration>
</deployment-project>
