# Supplementary material for: Optogenetics and electron tomography for structure-function analysis of cochlear ribbon synapses
Source: eLife. 2022 Dec 23;11:e79494. doi: 10.7554/eLife.79494 (PMC9908081; doi:10.7554/eLife.79494)
Supplement: Source code 5. — Related to Figure 5C. [file elife-79494-code5.zip › HPMcurser.m]

function HPMcurser(iFile)
global guiInfo
guiInfo.CurserPos=guiInfo.Pos(iFile).Curser*10;
set(guiInfo.p(iFile).extPCurser,'Xdata',guiInfo.NI.time(round(guiInfo.CurserPos)),'ydata',((guiInfo.NI.AllData(iFile).data(8,round(guiInfo.CurserPos))-0.41)*1.5));
set(guiInfo.p(iFile).accCurser,'Xdata',guiInfo.NI.time(round(guiInfo.CurserPos)),'ydata',(guiInfo.NI.AllData(iFile).data(2,round(guiInfo.CurserPos))-mean(guiInfo.NI.AllData(iFile).data(2,round(guiInfo.CurserPos))))/4);
set(guiInfo.p(iFile).micCurser,'Xdata',guiInfo.NI.time(round(guiInfo.CurserPos)),'ydata',(guiInfo.NI.AllData(iFile).data(7,round(guiInfo.CurserPos))/60)-0.15);
set(guiInfo.p(iFile).lightCurser,'Xdata',guiInfo.NI.time(round(guiInfo.CurserPos)),'ydata',(guiInfo.NI.AllData(iFile).data(5,round(guiInfo.CurserPos))/20)+0.35);
set(guiInfo.ui.CheckboxCurserTimeTxt(iFile),'String',num2str(guiInfo.CurserPos/10,'%.1f'));
set(guiInfo.p(iFile).leicaP,'Xdata',guiInfo.Leica.Time(:,iFile)+(guiInfo.CurserPos/10));
set(guiInfo.p(iFile).leicaT,'Xdata',guiInfo.Leica.Time(:,iFile)+(guiInfo.CurserPos/10));
for iPos=1:size(guiInfo.Leica.Time,1) if ((guiInfo.CurserPos/10)+guiInfo.Leica.Time(iPos,1)<=(guiInfo.TimePos/10)) pos=iPos; end; end;  
set(guiInfo.p(iFile).leicaPTime,'Xdata',guiInfo.Leica.Time(round(pos),iFile)+guiInfo.CurserPos/10,'Ydata',((guiInfo.Leica.P(round(pos),iFile)/20000)+0.35));
set(guiInfo.p(iFile).leicaTTime,'Xdata',guiInfo.Leica.Time(round(pos),iFile)+guiInfo.CurserPos/10,'Ydata',((guiInfo.Leica.Temp(round(pos),iFile)/3000)+0.3));
