# Supplementary material for: Optogenetics and electron tomography for structure-function analysis of cochlear ribbon synapses
Source: eLife. 2022 Dec 23;11:e79494. doi: 10.7554/eLife.79494 (PMC9908081; doi:10.7554/eLife.79494)
Supplement: Source code 5. — Related to Figure 5C. [file elife-79494-code5.zip › HPMtime.m]

function HPMtime(iFile)
global guiInfo

guiInfo.CurserPos=guiInfo.Pos(iFile).Curser*10; 
pos=1; for iPos=1:size(guiInfo.Leica.Time,1) if ((guiInfo.CurserPos/10)+guiInfo.Leica.Time(iPos,1)<=(guiInfo.TimePos/10)) pos=iPos; end; end;
set(guiInfo.ui.HPMSliderTimeTxt,'String',num2str(guiInfo.TimePos/10,'%.1f'));
if get(guiInfo.ui.CheckBox(iFile),'Value')
  if pos>0     
    set(guiInfo.p(iFile).leicaPTime,'Xdata',guiInfo.Leica.Time(round(pos),iFile)+guiInfo.CurserPos/10,'Ydata',((guiInfo.Leica.P(round(pos),iFile)/20000)+0.35));
    set(guiInfo.p(iFile).leicaTTime,'Xdata',guiInfo.Leica.Time(round(pos),iFile)+guiInfo.CurserPos/10,'Ydata',((guiInfo.Leica.Temp(round(pos),iFile)/3000)+0.3));
    set(guiInfo.ui.CheckboxHPMpresTimeTxt(iFile),'String',num2str(guiInfo.Leica.P(round(pos),iFile)));
    set(guiInfo.ui.CheckboxHPMtempTimeTxt(iFile),'String',num2str(guiInfo.Leica.Temp(round(pos),iFile)));
  end  
  set(guiInfo.p(iFile).extPTime,'Xdata',guiInfo.NI.time(round(guiInfo.TimePos)),'Ydata',(guiInfo.NI.AllData(iFile).data(8,round(guiInfo.TimePos))-0.41)*1.5);
  set(guiInfo.p(iFile).accTime, 'Xdata',guiInfo.NI.time(round(guiInfo.TimePos)),'Ydata',(guiInfo.NI.AllData(iFile).data(2,round(guiInfo.TimePos))-mean(guiInfo.NI.AllData(iFile).data(2,round(guiInfo.TimePos))))/4);
  set(guiInfo.p(iFile).micTime, 'Xdata',guiInfo.NI.time(round(guiInfo.TimePos)),'Ydata',((guiInfo.NI.AllData(iFile).data(7,round(guiInfo.TimePos))/60)-0.15));
  set(guiInfo.p(iFile).lightTime, 'Xdata',guiInfo.NI.time(round(guiInfo.TimePos)),'Ydata',((guiInfo.NI.AllData(iFile).data(5,round(guiInfo.TimePos))/20)+0.35));    
else
  set(guiInfo.ui.CheckboxHPMpresTimeTxt(iFile),'String','-');
  set(guiInfo.ui.CheckboxHPMtempTimeTxt(iFile),'String','-');
end;  
