# Supplementary material for: Optogenetics and electron tomography for structure-function analysis of cochlear ribbon synapses
Source: eLife. 2022 Dec 23;11:e79494. doi: 10.7554/eLife.79494 (PMC9908081; doi:10.7554/eLife.79494)
Supplement: Source code 5. — Related to Figure 5C. [file elife-79494-code5.zip › ini2struct.m]

function Result = ini2struct(FileName)
%==========================================================================
%  Author: Andriy Nych ( nych.andriy@gmail.com )
% Version:        733341.4155741782200
%==========================================================================
% 
% INI = ini2struct(FileName)
% 
% This function parses INI file FileName and returns it as a structure with
% section names and keys as fields.
% 
% Sections from INI file are returned as fields of INI structure.
% Each fiels (section of INI file) in turn is structure.
% It's fields are variables from the corresponding section of the INI file.
% 
% If INI file contains "oprhan" variables at the beginning, they will be
% added as fields to INI structure.
% 
% Lines starting with ';' and '#' are ignored (comments).
% 
% See example below for more information.
% 
% Usually, INI files allow to put spaces and numbers in section names
% without restrictions as long as section name is between '[' and ']'.
% It makes people crazy to convert them to valid Matlab variables.
% For this purpose Matlab provides GENVARNAME function, which does
%  "Construct a valid MATLAB variable name from a given candidate".
% See 'help genvarname' for more information.
% 
% The INI2STRUCT function uses the GENVARNAME to convert strange INI
% file string into valid Matlab field names.
% 
% [ test.ini ]~~~~~~~~~~~~~~~~~~~~~~~~~~~~~~~~~~~~~~~~~~~~~~~~~~~~~~~~~~~~~
% 
%     SectionlessVar1=Oops
%     SectionlessVar2=I did it again ;o)
%     [Application]
%     Title = Cool program
%     LastDir = c:\Far\Far\Away
%     NumberOFSections = 2
%     [1st section]
%     param1 = val1
%     Param 2 = Val 2
%     [Section #2]
%     param1 = val1
%     Param 2 = Val 2
% 
% ~~~~~~~~~~~~~~~~~~~~~~~~~~~~~~~~~~~~~~~~~~~~~~~~~~~~~~~~~~~~~~~~~~~~~~~~~
% 
% The function converts this INI file it to the following structure:
% 
% [ MatLab session (R2006b) ]~~~~~~~~~~~~~~~~~~~~~~~~~~~~~~~~~~~~~~~~~~~~~~~
%  >> INI = ini2struct('test.ini');
%  >> disp(INI)
%         sectionlessvar1: 'Oops'
%         sectionlessvar2: 'I did it again ;o)'
%             application: [1x1 struct]
%             x1stSection: [1x1 struct]
%            section0x232: [1x1 struct]
% 
%  >> disp(INI.application)
%                    title: 'Cool program'
%                  lastdir: 'c:\Far\Far\Away'
%         numberofsections: '2'
% 
%  >> disp(INI.x1stSection)
%         param1: 'val1'
%         param2: 'Val 2'
% 
%  >> disp(INI.section0x232)
%         param1: 'val1'
%         param2: 'Val 2'
% 
% ~~~~~~~~~~~~~~~~~~~~~~~~~~~~~~~~~~~~~~~~~~~~~~~~~~~~~~~~~~~~~~~~~~~~~~~~~
% 
% NOTE.
% WhatToDoWithMyVeryCoolSectionAndVariableNamesInIniFileMyVeryCoolProgramWrites?
% GENVARNAME also does the following:
%   "Any string that exceeds NAMELENGTHMAX is truncated". (doc genvarname)
% Period.
% 
% =========================================================================
Result = [];                            % we have to return something
CurrMainField = '';                     % it will be used later
f = fopen(FileName,'r');                % open file
while ~feof(f)                          % and read until it ends
    s = strtrim(fgetl(f));              % Remove any leading/trailing spaces
    if isempty(s)
        continue;
    end;
    if (s(1)==';')                      % ';' start comment lines
        continue;
    end;
    if (s(1)=='#')                      % '#' start comment lines
        continue;
    end;
    if ( s(1)=='[' ) && (s(end)==']' )
        % We found section
        CurrMainField = genvarname(lower(s(2:end-1)));
        Result.(CurrMainField) = [];    % Create field in Result
    else
        % ??? This is not a section start
        [par,val] = strtok(s, '=');
        val = CleanValue(val);
        if ~isempty(CurrMainField)
            % But we found section before and have to fill it
            Result.(CurrMainField).(lower(genvarname(par))) = val;
        else
            % No sections found before. Orphan value
            Result.(lower(genvarname(par))) = val;
        end
    end
end
fclose(f);
return;

function res = CleanValue(s)
res = strtrim(s);
if strcmpi(res(1),'=')
    res(1)=[];
end
res = strtrim(res);
return;
